# Supplementary material for: 4-Nitro-N-phenyl­benzene­sulfonamide
Source: Acta Crystallogr Sect E Struct Rep Online. 2012 Sep 8;68(Pt 10):o2872. doi: 10.1107/S1600536812037798 (PMC3470227; doi:10.1107/S1600536812037798)
Supplement: Supplementary file 1 [file e-68-o2872-sup1.cif]

##############################################################################
#                                                                            #
# This CIF contains the data in a paper accepted for publication in          #
# Acta Crystallographica Section E. It conforms to the requirements of       #
# Notes for Authors for Acta Crystallographica Section E, and has been       #
# peer reviewed under the auspices of the IUCr Commission on Journals.       #
#                                                                            #
# Full details of the Crystallographic Information File format               #
# are given in the paper "The Crystallographic Information File (CIF):       #
# a New Standard Archive File for Crystallography" by S. R. Hall, F. H.      #
# Allen and I. D. Brown [Acta Cryst. (1991), A47, 655-685].                  #
#                                                                            #
# The current version of the core CIF dictionary is obtainable from          #
# ftp://ftp.iucr.org/pub/cif_core.dic.                                       #
#                                                                            #
# Software is freely available for graphical display of the structure(s)     #
# in this CIF. For information consult the CIF software page                 #
# http://www.iucr.org/resources/cif/software.                                #
#                                                                            #
# This file may be used for bona fide research purposes within the           #
# scientific community so long as proper attribution is given to the journal # 
# article from which it was obtained.                                        #
#                                                                            #
##############################################################################
data_I
_audit_creation_method     SHELXL-97
_chemical_name_systematic
;
4-Nitro-<i>N</i>-phenylbenzenesulfonamide
;
_chemical_name_common     ?
_chemical_formula_moiety     'C12 H10 N2 O4 S'
_chemical_formula_sum     'C12 H10 N2 O4 S'
_chemical_formula_iupac     'C12 H10 N2 O4 S'
_chemical_formula_weight     278.28
_chemical_melting_point     ?
_symmetry_cell_setting     monoclinic
_symmetry_space_group_name_H-M     'C c'
_symmetry_space_group_name_HALL     'C -2yc'
loop_
    _symmetry_equiv_pos_as_xyz
    'x, y, z'
    'x, -y, z+1/2'
    'x+1/2, y+1/2, z'
    'x+1/2, -y+1/2, z+1/2'
_cell_length_a     5.1948(4)
_cell_length_b     12.8089(9)
_cell_length_c     18.6820(10)
_cell_angle_alpha     90.00
_cell_angle_beta     93.419(7)
_cell_angle_gamma     90.00
_cell_volume     1240.88(15)
_cell_formula_units_Z     4
_cell_measurement_reflns_used     1242
_cell_measurement_theta_min     3.18
_cell_measurement_theta_max     27.64
_cell_measurement_temperature     293(2)
_exptl_crystal_description     plate
_exptl_crystal_colour     colourless
_exptl_crystal_size_max     0.36
_exptl_crystal_size_mid     0.32
_exptl_crystal_size_min     0.08
_exptl_crystal_density_diffrn     1.490
_exptl_crystal_density_meas     ?
_exptl_crystal_density_method     'not measured'
_exptl_crystal_F_000     576
_exptl_absorpt_coefficient_mu     0.273
_exptl_absorpt_correction_type     multi-scan
_exptl_absorpt_process_details
;
(CrysAlis RED; Oxford Diffraction, 2009)
;
_exptl_absorpt_correction_T_min     0.9083
_exptl_absorpt_correction_T_max     0.9785
_exptl_special_details
;
Absorption correction: CrysAlis RED (Oxford Diffraction, 2009)
Empirical absorption correction using spherical harmonics,
implemented in SCALE3 ABSPACK scaling algorithm.
;
_diffrn_ambient_temperature     293(2)
_diffrn_radiation_type     MoK\a
_diffrn_radiation_wavelength     0.71073
_diffrn_radiation_source     'fine-focus sealed tube'
_diffrn_radiation_monochromator     graphite
_diffrn_measurement_device_type
;
Oxford Diffraction Xcalibur diffractometer
with a Sapphire CCD detector
;
_diffrn_measurement_method
;
Rotation method data acquisition using \w scans
;
_diffrn_detector_area_resol_mean     ?
_diffrn_reflns_number     2074
_diffrn_reflns_av_R_equivalents     0.0129
_diffrn_reflns_av_sigmaI/netI     0.0165
_diffrn_reflns_theta_min     3.18
_diffrn_reflns_theta_max     25.33
_diffrn_reflns_theta_full     25.33
_diffrn_measured_fraction_theta_max     0.997
_diffrn_measured_fraction_theta_full     0.997
_diffrn_reflns_limit_h_min     -6
_diffrn_reflns_limit_h_max     3
_diffrn_reflns_limit_k_min     -5
_diffrn_reflns_limit_k_max     15
_diffrn_reflns_limit_l_min     -22
_diffrn_reflns_limit_l_max     21
_diffrn_standards_number     0
_diffrn_standards_interval_count     ?
_diffrn_standards_interval_time     ?
_diffrn_standards_decay_%     0
_refine_special_details
;
Refinement of <i>F</i>^2^ against ALL reflections. The weighted <i>R</i>-factor
<i>wR</i> and goodness of fit <i>S</i> are based on <i>F</i>^2^, conventional
<i>R</i>-factors <i>R</i> are based on <i>F</i>, with <i>F</i> set to zero for
negative <i>F</i>^2^. The threshold expression of <i>F</i>^2^ >
\s(<i>F</i>^2^) is used only for calculating <i>R</i>-factors(gt) <i>etc</i>.
and is not relevant to the choice of reflections for refinement.
<i>R</i>-factors based on <i>F</i>^2^ are statistically about twice as large
as those based on <i>F</i>, and <i>R</i>- factors based on ALL data will be
even larger.
;
_reflns_number_total     1421
_reflns_number_gt     1311
_reflns_threshold_expression     I>2\s(I)
_refine_ls_structure_factor_coef     Fsqd
_refine_ls_matrix_type     full
_refine_ls_R_factor_all     0.0431
_refine_ls_R_factor_gt     0.0366
_refine_ls_wR_factor_gt     0.0809
_refine_ls_wR_factor_ref     0.0859
_refine_ls_goodness_of_fit_ref     1.204
_refine_ls_restrained_S_all     1.203
_refine_ls_number_reflns     1421
_refine_ls_number_parameters     175
_refine_ls_number_restraints     3
_refine_ls_hydrogen_treatment     mixed
_refine_ls_weighting_scheme     calc
_refine_ls_weighting_details
         'calc w=1/[\s^2^(Fo^2^)+(0.0320P)^2^+0.9798P] where P=(Fo^2^+2Fc^2^)/3'
_atom_sites_solution_hydrogens     geom
_atom_sites_solution_primary     direct
_atom_sites_solution_secondary     difmap
_refine_ls_shift/su_max     0.000
_refine_ls_shift/su_mean     0.000
_refine_diff_density_max     0.247
_refine_diff_density_min     -0.161
_refine_ls_extinction_method     none
_refine_ls_extinction_coef     ?
_refine_ls_abs_structure_details     'Flack (1983), 282 Friedel pairs'
_refine_ls_abs_structure_Flack     0.09(12)
loop_
    _atom_type_symbol
    _atom_type_description
    _atom_type_scat_dispersion_real
    _atom_type_scat_dispersion_imag
    _atom_type_scat_source
    'C' 'C' 0.0033 0.0016
                         'International Tables Vol C Tables 4.2.6.8 and 6.1.1.4'
    'H' 'H' 0.0000 0.0000
                         'International Tables Vol C Tables 4.2.6.8 and 6.1.1.4'
    'N' 'N' 0.0061 0.0033
                         'International Tables Vol C Tables 4.2.6.8 and 6.1.1.4'
    'O' 'O' 0.0106 0.0060
                         'International Tables Vol C Tables 4.2.6.8 and 6.1.1.4'
    'S' 'S' 0.1246 0.1234
                         'International Tables Vol C Tables 4.2.6.8 and 6.1.1.4'
_computing_data_collection
;
CrysAlis CCD (Oxford Diffraction, 2009)
;
_computing_cell_refinement
;
CrysAlis CCD (Oxford Diffraction, 2009)
;
_computing_data_reduction
;
CrysAlis RED (Oxford Diffraction, 2009)
;
_computing_structure_solution     'SHELXS97 (Sheldrick, 2008)'
_computing_structure_refinement     'SHELXL97 (Sheldrick, 2008)'
_computing_molecular_graphics     'PLATON (Spek, 2009)'
_computing_publication_material     'SHELXL97 (Sheldrick, 2008)'
loop_
    _atom_site_type_symbol
    _atom_site_label
    _atom_site_fract_x
    _atom_site_fract_y
    _atom_site_fract_z
    _atom_site_U_iso_or_equiv
    _atom_site_adp_type
    _atom_site_calc_flag
    _atom_site_refinement_flags
    _atom_site_occupancy
    _atom_site_symmetry_multiplicity
    _atom_site_disorder_assembly
    _atom_site_disorder_group
    C C1 0.0817(7) 0.9140(3) 0.0338(2) 0.0425(9) Uani d . 1 1 . .
    C C2 -0.0381(8) 1.0097(3) 0.0379(2) 0.0535(11) Uani d . 1 1 . .
    H H2 -0.1700 1.0195 0.0688 0.064 Uiso calc R 1 1 . .
    C C3 0.0406(8) 1.0907(3) -0.0044(2) 0.0570(12) Uani d . 1 1 . .
    H H3 -0.0381 1.1558 -0.0026 0.068 Uiso calc R 1 1 . .
    C C4 0.2345(8) 1.0741(3) -0.0487(2) 0.0457(9) Uani d . 1 1 . .
    C C5 0.3565(9) 0.9789(3) -0.0540(3) 0.0569(11) Uani d . 1 1 . .
    H H5 0.4883 0.9697 -0.0849 0.068 Uiso calc R 1 1 . .
    C C6 0.2773(8) 0.8980(3) -0.0120(2) 0.0533(11) Uani d . 1 1 . .
    H H6 0.3550 0.8328 -0.0146 0.064 Uiso calc R 1 1 . .
    C C7 0.1676(8) 0.9283(3) 0.2053(2) 0.0457(9) Uani d . 1 1 . .
    C C8 0.3323(9) 1.0099(3) 0.1962(3) 0.0604(12) Uani d . 1 1 . .
    H H8 0.4631 1.0034 0.1646 0.072 Uiso calc R 1 1 . .
    C C9 0.3052(12) 1.1013(4) 0.2335(3) 0.0762(15) Uani d . 1 1 . .
    H H9 0.4186 1.1564 0.2277 0.091 Uiso calc R 1 1 . .
    C C10 0.1108(13) 1.1109(4) 0.2793(3) 0.0826(17) Uani d . 1 1 . .
    H H10 0.0895 1.1734 0.3036 0.099 Uiso calc R 1 1 . .
    C C11 -0.0527(11) 1.0291(5) 0.2895(3) 0.0825(16) Uani d . 1 1 . .
    H H11 -0.1833 1.0358 0.3211 0.099 Uiso calc R 1 1 . .
    C C12 -0.0235(9) 0.9362(4) 0.2526(2) 0.0658(13) Uani d . 1 1 . .
    H H12 -0.1322 0.8800 0.2599 0.079 Uiso calc R 1 1 . .
    N N1 0.1932(7) 0.8315(2) 0.16574(19) 0.0491(8) Uani d D 1 1 . .
    H H1N 0.346(5) 0.817(3) 0.156(2) 0.059 Uiso d D 1 1 . .
    N N2 0.3232(8) 1.1618(3) -0.0926(2) 0.0624(10) Uani d . 1 1 . .
    O O1 -0.2542(5) 0.82835(19) 0.11253(16) 0.0535(8) Uani d . 1 1 . .
    O O2 0.0826(6) 0.71539(19) 0.06472(17) 0.0569(8) Uani d . 1 1 . .
    O O3 0.2037(8) 1.2437(3) -0.0919(2) 0.0907(13) Uani d . 1 1 . .
    O O4 0.5135(8) 1.1485(3) -0.1263(2) 0.0894(13) Uani d . 1 1 . .
    S S2 0.00585(16) 0.81293(6) 0.09388(7) 0.0445(2) Uani d . 1 1 . .
loop_
    _atom_site_aniso_label
    _atom_site_aniso_U_11
    _atom_site_aniso_U_22
    _atom_site_aniso_U_33
    _atom_site_aniso_U_12
    _atom_site_aniso_U_13
    _atom_site_aniso_U_23
    C1 0.037(2) 0.0366(16) 0.054(2) 0.0000(16) 0.0048(17) 0.0008(16)
    C2 0.045(2) 0.0422(19) 0.076(3) 0.0090(18) 0.024(2) 0.0009(19)
    C3 0.055(3) 0.038(2) 0.080(3) 0.0115(19) 0.017(2) 0.005(2)
    C4 0.048(2) 0.0387(18) 0.051(2) -0.0031(17) 0.0065(18) 0.0020(16)
    C5 0.061(3) 0.054(2) 0.058(3) 0.005(2) 0.027(2) 0.003(2)
    C6 0.054(3) 0.042(2) 0.066(3) 0.0123(19) 0.018(2) -0.0004(19)
    C7 0.047(2) 0.0451(19) 0.045(2) 0.0006(18) 0.0039(18) 0.0022(17)
    C8 0.061(3) 0.058(2) 0.064(3) -0.006(2) 0.016(2) -0.002(2)
    C9 0.104(5) 0.051(2) 0.074(3) -0.008(3) 0.009(3) 0.000(2)
    C10 0.104(5) 0.078(3) 0.066(3) 0.017(3) 0.004(3) -0.025(3)
    C11 0.072(4) 0.115(4) 0.062(3) 0.007(4) 0.022(3) -0.024(3)
    C12 0.061(3) 0.087(3) 0.051(3) -0.014(2) 0.020(2) -0.007(2)
    N1 0.0428(19) 0.0479(18) 0.057(2) 0.0060(16) 0.0083(16) 0.0036(15)
    N2 0.068(3) 0.054(2) 0.067(3) 0.0027(19) 0.016(2) 0.0115(17)
    O1 0.0344(15) 0.0529(16) 0.074(2) -0.0013(12) 0.0104(14) 0.0027(13)
    O2 0.0585(19) 0.0351(13) 0.078(2) 0.0002(12) 0.0166(16) -0.0035(12)
    O3 0.109(3) 0.0544(18) 0.112(3) 0.020(2) 0.038(3) 0.0257(18)
    O4 0.095(3) 0.071(2) 0.108(3) 0.0060(19) 0.053(3) 0.027(2)
    S2 0.0383(5) 0.0369(4) 0.0592(5) -0.0003(5) 0.0108(4) 0.0004(5)
_geom_special_details
;
All e.s.d.'s (except the e.s.d. in the dihedral angle between two l.s. planes)
are estimated using the full covariance matrix. The cell e.s.d.'s are taken
into account individually in the estimation of e.s.d.'s in distances, angles
and torsion angles; correlations between e.s.d.'s in cell parameters are only
used when they are defined by crystal symmetry. An approximate (isotropic)
treatment of cell e.s.d.'s is used for estimating e.s.d.'s involving l.s.
planes.
;
loop_
    _geom_bond_atom_site_label_1
    _geom_bond_atom_site_label_2
    _geom_bond_site_symmetry_2
    _geom_bond_distance
    _geom_bond_publ_flag
    C1 C2 . 1.379(5) ?
    C1 C6 . 1.383(5) ?
    C1 S2 . 1.773(4) ?
    C2 C3 . 1.382(5) ?
    C2 H2 . 0.9300 ?
    C3 C4 . 1.358(5) ?
    C3 H3 . 0.9300 ?
    C4 C5 . 1.380(5) ?
    C4 N2 . 1.480(5) ?
    C5 C6 . 1.376(5) ?
    C5 H5 . 0.9300 ?
    C6 H6 . 0.9300 ?
    C7 C8 . 1.368(6) ?
    C7 C12 . 1.371(5) ?
    C7 N1 . 1.454(5) ?
    C8 C9 . 1.375(6) ?
    C8 H8 . 0.9300 ?
    C9 C10 . 1.366(7) ?
    C9 H9 . 0.9300 ?
    C10 C11 . 1.369(8) ?
    C10 H10 . 0.9300 ?
    C11 C12 . 1.387(7) ?
    C11 H11 . 0.9300 ?
    C12 H12 . 0.9300 ?
    N1 S2 . 1.628(4) ?
    N1 H1N . 0.85(2) ?
    N2 O4 . 1.215(5) ?
    N2 O3 . 1.220(5) ?
    O1 S2 . 1.429(3) ?
    O2 S2 . 1.429(3) ?
loop_
    _geom_angle_atom_site_label_1
    _geom_angle_atom_site_label_2
    _geom_angle_atom_site_label_3
    _geom_angle_site_symmetry_1
    _geom_angle_site_symmetry_3
    _geom_angle
    _geom_angle_publ_flag
    C2 C1 C6 . . 121.1(3) ?
    C2 C1 S2 . . 119.7(3) ?
    C6 C1 S2 . . 118.9(3) ?
    C1 C2 C3 . . 119.1(4) ?
    C1 C2 H2 . . 120.5 ?
    C3 C2 H2 . . 120.5 ?
    C4 C3 C2 . . 119.1(3) ?
    C4 C3 H3 . . 120.4 ?
    C2 C3 H3 . . 120.4 ?
    C3 C4 C5 . . 122.8(3) ?
    C3 C4 N2 . . 119.0(4) ?
    C5 C4 N2 . . 118.1(4) ?
    C6 C5 C4 . . 118.0(4) ?
    C6 C5 H5 . . 121.0 ?
    C4 C5 H5 . . 121.0 ?
    C5 C6 C1 . . 119.8(3) ?
    C5 C6 H6 . . 120.1 ?
    C1 C6 H6 . . 120.1 ?
    C8 C7 C12 . . 120.4(4) ?
    C8 C7 N1 . . 120.7(4) ?
    C12 C7 N1 . . 118.9(4) ?
    C7 C8 C9 . . 120.2(5) ?
    C7 C8 H8 . . 119.9 ?
    C9 C8 H8 . . 119.9 ?
    C10 C9 C8 . . 119.7(5) ?
    C10 C9 H9 . . 120.1 ?
    C8 C9 H9 . . 120.1 ?
    C9 C10 C11 . . 120.4(5) ?
    C9 C10 H10 . . 119.8 ?
    C11 C10 H10 . . 119.8 ?
    C10 C11 C12 . . 120.0(5) ?
    C10 C11 H11 . . 120.0 ?
    C12 C11 H11 . . 120.0 ?
    C7 C12 C11 . . 119.2(4) ?
    C7 C12 H12 . . 120.4 ?
    C11 C12 H12 . . 120.4 ?
    C7 N1 S2 . . 118.4(3) ?
    C7 N1 H1N . . 114(3) ?
    S2 N1 H1N . . 108(3) ?
    O4 N2 O3 . . 123.7(4) ?
    O4 N2 C4 . . 118.1(4) ?
    O3 N2 C4 . . 118.1(4) ?
    O1 S2 O2 . . 120.20(16) ?
    O1 S2 N1 . . 107.82(18) ?
    O2 S2 N1 . . 106.00(18) ?
    O1 S2 C1 . . 107.61(16) ?
    O2 S2 C1 . . 108.63(17) ?
    N1 S2 C1 . . 105.71(18) ?
loop_
    _geom_torsion_atom_site_label_1
    _geom_torsion_atom_site_label_2
    _geom_torsion_atom_site_label_3
    _geom_torsion_atom_site_label_4
    _geom_torsion_site_symmetry_1
    _geom_torsion_site_symmetry_2
    _geom_torsion_site_symmetry_3
    _geom_torsion_site_symmetry_4
    _geom_torsion
    _geom_torsion_publ_flag
    C6 C1 C2 C3 . . . . -0.3(7) ?
    S2 C1 C2 C3 . . . . 173.8(3) ?
    C1 C2 C3 C4 . . . . -0.3(7) ?
    C2 C3 C4 C5 . . . . 0.6(7) ?
    C2 C3 C4 N2 . . . . -178.4(4) ?
    C3 C4 C5 C6 . . . . -0.3(7) ?
    N2 C4 C5 C6 . . . . 178.7(4) ?
    C4 C5 C6 C1 . . . . -0.3(7) ?
    C2 C1 C6 C5 . . . . 0.6(7) ?
    S2 C1 C6 C5 . . . . -173.5(4) ?
    C12 C7 C8 C9 . . . . -1.0(8) ?
    N1 C7 C8 C9 . . . . 179.5(4) ?
    C7 C8 C9 C10 . . . . -0.8(8) ?
    C8 C9 C10 C11 . . . . 1.7(9) ?
    C9 C10 C11 C12 . . . . -0.8(9) ?
    C8 C7 C12 C11 . . . . 1.9(7) ?
    N1 C7 C12 C11 . . . . -178.6(4) ?
    C10 C11 C12 C7 . . . . -1.0(8) ?
    C8 C7 N1 S2 . . . . -98.6(4) ?
    C12 C7 N1 S2 . . . . 82.0(5) ?
    C3 C4 N2 O4 . . . . 172.7(5) ?
    C5 C4 N2 O4 . . . . -6.3(6) ?
    C3 C4 N2 O3 . . . . -6.2(6) ?
    C5 C4 N2 O3 . . . . 174.8(5) ?
    C7 N1 S2 O1 . . . . -53.0(3) ?
    C7 N1 S2 O2 . . . . 177.1(3) ?
    C7 N1 S2 C1 . . . . 61.9(3) ?
    C2 C1 S2 O1 . . . . 29.2(4) ?
    C6 C1 S2 O1 . . . . -156.6(3) ?
    C2 C1 S2 O2 . . . . 160.8(4) ?
    C6 C1 S2 O2 . . . . -25.0(4) ?
    C2 C1 S2 N1 . . . . -85.9(4) ?
    C6 C1 S2 N1 . . . . 88.4(4) ?
loop_
    _geom_hbond_atom_site_label_D
    _geom_hbond_atom_site_label_H
    _geom_hbond_atom_site_label_A
    _geom_hbond_site_symmetry_A
    _geom_hbond_distance_DH
    _geom_hbond_distance_HA
    _geom_hbond_distance_DA
    _geom_hbond_angle_DHA
    N1 H1N O1 1_655 0.85(2) 2.28(2) 3.094(4) 162(4)
_iucr_refine_instructions_details
;
TITL CNS8 CC
CELL  0.71073  5.19480 12.80890 18.68200 90.00000 93.41900 90.00000
ZERR 4  0.00040  0.00090  0.00100  0.00000  0.00700  0.00000
LATT -7
SYMM X, -Y, Z+ 0.50000
SFAC C H N O S
UNIT 48 40 8 16 4
PLAN 30
SHEL 18 0.83
SIZE 0.36 0.32 0.08
FMAP 2
L.S. 4
MPLA 6 C1 C2 C3 C4 C5 C6
MPLA 6 C7 C8 C9 C10 C11 C12
DFIX 0.86 0.02 N1 H1N
BOND $H
HTAB N1 O1_$1
EQIV $1 x+1, y, z
CONF
ACTA
FVAR  2.12428
WGHT  0.03200   0.97980
C1    1 0.081734 0.913985 0.033823  11.000000 0.037330 0.036560 =
        0.053840 0.000840 0.004760 -0.000030
C2    1 -0.038064 1.009661 0.037932  11.000000 0.044970 0.042180 =
        0.075800 0.000870 0.023680 0.009040
AFIX 43
H2    2 -0.170013 1.019514 0.068776  11.000000 -1.200000
AFIX 0
C3    1 0.040633 1.090695 -0.004406  11.000000 0.055030 0.037580 =
        0.080020 0.004800 0.016820 0.011450
AFIX 43
H3    2 -0.038129 1.155765 -0.002589  11.000000 -1.200000
AFIX 0
C4    1 0.234454 1.074084 -0.048696  11.000000 0.048100 0.038670 =
        0.050750 0.002020 0.006510 -0.003140
C5    1 0.356473 0.978906 -0.053970  11.000000 0.060780 0.054440 =
        0.058290 0.003420 0.027320 0.005460
AFIX 43
H5    2 0.488312 0.969700 -0.084936  11.000000 -1.200000
AFIX 0
C6    1 0.277269 0.898020 -0.012046  11.000000 0.054110 0.042120 =
        0.065540 -0.000440 0.018480 0.012300
AFIX 43
H6    2 0.355036 0.832832 -0.014564  11.000000 -1.200000
AFIX 0
C7    1 0.167577 0.928263 0.205341  11.000000 0.047210 0.045110 =
        0.044900 0.002220 0.003930 0.000630
C8    1 0.332321 1.009851 0.196185  11.000000 0.061400 0.057630 =
        0.063600 -0.001540 0.015900 -0.005510
AFIX 43
H8    2 0.463149 1.003446 0.164589  11.000000 -1.200000
AFIX 0
C9    1 0.305150 1.101299 0.233536  11.000000 0.104090 0.051020 =
        0.073960 -0.000390 0.009330 -0.007990
AFIX 43
H9    2 0.418599 1.156393 0.227696  11.000000 -1.200000
AFIX 0
C10   1 0.110841 1.110916 0.279264  11.000000 0.104070 0.077640 =
        0.066120 -0.025160 0.004120 0.016710
AFIX 43
H10   2 0.089500 1.173373 0.303593  11.000000 -1.200000
AFIX 0
C11   1 -0.052669 1.029103 0.289474  11.000000 0.072440 0.115120 =
        0.062250 -0.023570 0.022430 0.007450
AFIX 43
H11   2 -0.183286 1.035800 0.321111  11.000000 -1.200000
AFIX 0
C12   1 -0.023449 0.936245 0.252625  11.000000 0.061330 0.087180 =
        0.050840 -0.007030 0.019650 -0.013900
AFIX 43
H12   2 -0.132180 0.880045 0.259907  11.000000 -1.200000
AFIX 0
N1    3 0.193152 0.831500 0.165742  11.000000 0.042770 0.047860 =
        0.057310 0.003560 0.008340 0.005990
H1N   2 0.345736 0.817133 0.155793  11.000000 -1.200000
N2    3 0.323229 1.161751 -0.092580  11.000000 0.068080 0.053670 =
        0.066880 0.011450 0.016320 0.002680
O1    4 -0.254201 0.828354 0.112529  11.000000 0.034430 0.052920 =
        0.074070 0.002730 0.010380 -0.001270
O2    4 0.082554 0.715391 0.064715  11.000000 0.058560 0.035110 =
        0.078460 -0.003490 0.016580 0.000170
O3    4 0.203649 1.243727 -0.091928  11.000000 0.109350 0.054360 =
        0.112120 0.025660 0.038090 0.019770
O4    4 0.513480 1.148497 -0.126321  11.000000 0.094730 0.070940 =
        0.108240 0.026690 0.052970 0.006040
S2    5 0.005850 0.812929 0.093880  11.000000 0.038250 0.036880 =
        0.059180 0.000420 0.010770 -0.000270
HKLF 4
REM  CNS8 CC
REM R1    0.0366 FOR   1311 FO > 4SIG(FO)  AND  0.0431 FOR ALL   1421 DATA
REM    175 PARAMETERS REFINED USING      3 RESTRAINTS
REM HIGHEST DIFFERENCE PEAK  0.247,  DEEPEST HOLE -0.161,  1-SIGMA LEVEL  0.039
;
data_global
_journal_date_recd_electronic     2012-08-31
_journal_date_accepted     2012-09-03
_journal_name_full     'Acta Crystallographica, Section E'
_journal_year     2012
_journal_volume     68
_journal_issue     10
_journal_page_first     o2872
_journal_page_last     o2872
_journal_paper_category     QO
_journal_paper_doi     10.1107/S1600536812037798
_journal_coeditor_code     BT6832
_publ_contact_author_name     'Prof. B. Thimme Gowda'
_publ_contact_author_address
;
  Department of Chemistry
  Mangalore University
  Mangalagangotri 574 199
  Mangalore, India
;
_publ_contact_author_email     gowdabt@yahoo.com
_publ_contact_author_fax     '91 824 2287367'
_publ_contact_author_phone     '91 824 2287262'
_publ_section_title
;
4-Nitro-<i>N</i>-phenylbenzenesulfonamide
;
loop_
    _publ_author_name
    _publ_author_address
    'U. Chaithanya'
; Department of Chemistry
  Mangalore University
  Mangalagangotri 574 199
  Mangalore, India
;
    'Sabine Foro'
; Institute of Materials Science
  Darmstadt University of Technology
  Petersenstrasse 23
  D-64287 Darmstadt, Germany
;
    'B. Thimme Gowda'
; Department of Chemistry
  Mangalore University
  Mangalagangotri 574 199
  Mangalore, India
;
