# Supplementary material for: 4-Nitro-N-phenyl­benzene­sulfonamide
Source: Acta Crystallogr Sect E Struct Rep Online. 2012 Sep 8;68(Pt 10):o2872. doi: 10.1107/S1600536812037798 (PMC3470227; doi:10.1107/S1600536812037798)
Supplement: Supplementary file 2 [file e-68-o2872-Isup2.hkl]

# 
# h,k,l, Fc-squared, Fo-squared, sigma(Fo-squared) and status flag 
# 
data_I
_shelx_title ' CNS8 CC' 
_shelx_refln_list_code          4 
_shelx_F_calc_maximum      169.29 
_exptl_crystal_F_000       576.00 
_reflns_d_resolution_high  0.8306 
 
loop_ 
 _symmetry_equiv_pos_as_xyz 
 'x, y, z' 
 'x, -y, z+1/2' 
 'x+1/2, y+1/2, z' 
 'x+1/2, -y+1/2, z+1/2' 
 
_cell_length_a     5.1948 
_cell_length_b    12.8089 
_cell_length_c    18.6820 
_cell_angle_alpha  90.000 
_cell_angle_beta   93.419 
_cell_angle_gamma  90.000 
 
_shelx_F_squared_multiplier     1.000 
 
loop_ 
 _refln_index_h 
 _refln_index_k 
 _refln_index_l 
 _refln_F_squared_calc 
 _refln_F_squared_meas 
 _refln_F_squared_sigma 
 _refln_observed_status 
   0   0 -22       10.04       28.42      7.51 o 
   1   1 -22       16.63       14.19     10.75 o 
   0   2 -22       21.31       25.23      5.14 o 
  -1   1 -21       15.09       21.72      5.38 o 
   1   1 -21       39.18       45.49      5.52 o 
   0   2 -21       16.76       13.73      3.62 o 
   2   2 -21       78.07      113.58      8.92 o 
  -1   3 -21       19.91       43.87      8.05 o 
   1   3 -21       54.32       60.99     10.71 o 
   0   4 -21       76.03       63.41     11.88 o 
   1   5 -21       20.26       11.38      7.52 o 
  -2   0 -20       82.81       82.79      7.42 o 
   0   0 -20      169.81      180.34      7.05 o 
   2   0 -20       88.65      131.32      9.02 o 
  -1   1 -20       18.45       28.12      4.61 o 
   1   1 -20       97.49       81.25      4.96 o 
   3   1 -20       90.27       96.68      8.97 o 
  -2   2 -20       17.17        4.76      9.35 o 
   0   2 -20       35.21       35.71      4.51 o 
   2   2 -20       38.51       75.28      8.13 o 
  -1   3 -20       46.99       41.73      4.51 o 
   1   3 -20       27.96       13.54     18.09 o 
  -2   4 -20        3.98       19.20      5.06 o 
   0   4 -20       13.01       45.74     12.39 o 
   2   4 -20       17.17       30.02      7.54 o 
  -1   5 -20       12.19       48.66     28.53 o 
   1   5 -20       61.93       78.82      9.60 o 
   0   6 -20        2.01        9.46      7.00 o 
  -3   1 -19       26.24        4.42      6.53 o 
  -1   1 -19       63.47       71.83      4.10 o 
   1   1 -19       96.62       98.51      6.91 o 
   3   1 -19      100.27       86.72      8.32 o 
  -2   2 -19       23.03       40.42     12.78 o 
   0   2 -19      202.84      216.68      9.19 o 
   2   2 -19       19.13        4.79      6.53 o 
  -1   3 -19       14.06       16.72      6.76 o 
   1   3 -19       47.04       70.17      8.01 o 
   3   3 -19        9.47       -1.20      6.82 o 
  -2   4 -19       38.29       38.83     17.46 o 
   0   4 -19        2.84       14.80      6.18 o 
   2   4 -19      139.84      138.30      8.93 o 
  -1   5 -19        0.81       -6.80      6.80 o 
   1   5 -19        2.18       -1.33      9.72 o 
   0   6 -19       29.90       54.23     10.51 o 
   2   6 -19       32.72       37.76      7.91 o 
  -1   7 -19       13.55       12.81      4.61 o 
   1   7 -19       58.40       58.53      7.38 o 
   0   8 -19       57.17       78.14      8.59 o 
  -2   0 -18       59.30       55.43      4.53 o 
   0   0 -18       84.17       85.97      4.74 o 
  -3   1 -18        1.40        1.82      6.39 o 
  -1   1 -18       23.13       13.17      3.30 o 
   1   1 -18      104.65      121.47      5.82 o 
   3   1 -18       31.23       43.63      7.22 o 
  -2   2 -18       16.68       15.10      8.61 o 
   0   2 -18        4.51       16.74      3.92 o 
   2   2 -18       86.65       73.76      7.25 o 
  -3   3 -18       17.66       15.76      6.51 o 
  -1   3 -18       66.12       69.31      4.74 o 
   1   3 -18       63.20       66.13     19.40 o 
   3   3 -18       41.52       47.49      7.62 o 
  -2   4 -18        0.73       18.77     12.41 o 
   0   4 -18       29.06       45.68      9.98 o 
   2   4 -18       57.19       51.44      6.77 o 
  -1   5 -18       72.66       93.50     15.78 o 
   1   5 -18       31.77       42.18      4.14 o 
   3   5 -18      110.24      123.59      8.32 o 
  -2   6 -18        9.08        5.02      4.49 o 
   0   6 -18       12.69        4.64      6.35 o 
   2   6 -18       96.96       97.55      8.37 o 
  -1   7 -18       23.30       10.13      6.61 o 
   1   7 -18       70.33       92.63      9.83 o 
   0   8 -18       46.89       66.32      8.15 o 
   2   8 -18       85.12       92.79      8.95 o 
   1   9 -18        0.64       -7.47      7.47 o 
  -3   1 -17       35.34       27.26      5.41 o 
  -1   1 -17       38.95       46.63      4.37 o 
   1   1 -17      207.66      213.74     14.51 o 
  -2   2 -17       59.49       65.07      4.75 o 
   0   2 -17      222.02      222.52     13.16 o 
   2   2 -17      433.18      467.07     11.40 o 
  -3   3 -17        4.12       14.52      6.47 o 
  -1   3 -17        3.38        2.94      3.76 o 
   1   3 -17      284.85      315.03      8.76 o 
   3   3 -17       62.68       81.58      7.56 o 
  -2   4 -17       88.41       92.45     12.19 o 
   0   4 -17      161.49      157.30     20.21 o 
   2   4 -17      336.93      363.13     10.66 o 
  -3   5 -17       14.52        8.66      5.84 o 
  -1   5 -17       12.28        8.14      4.32 o 
   1   5 -17       68.12       63.95      9.19 o 
   3   5 -17       51.15       58.52      7.32 o 
  -2   6 -17       18.15       21.00      6.09 o 
   0   6 -17       69.40      108.37      7.85 o 
   2   6 -17      144.59      142.20      8.68 o 
  -1   7 -17       26.49       10.38      6.71 o 
   1   7 -17       97.64       93.61      7.64 o 
  -2   8 -17       10.18        2.64      6.31 o 
   0   8 -17      109.92      109.71      8.47 o 
   2   8 -17       11.03        6.50      6.75 o 
  -1   9 -17      110.50       86.22      8.46 o 
   1   9 -17      102.69       71.79      7.87 o 
   0  10 -17       79.73       71.11      8.77 o 
  -4   0 -16       10.97       14.38      6.10 o 
  -2   0 -16       96.70      110.35      4.73 o 
   0   0 -16      213.93      208.62      5.27 o 
  -3   1 -16       16.33        2.61      5.57 o 
  -1   1 -16      249.84      265.40      4.47 o 
   1   1 -16       38.99       40.38      5.40 o 
  -4   2 -16       25.80       47.93      6.68 o 
  -2   2 -16      127.09      138.10     18.10 o 
   0   2 -16      158.17      167.96      5.02 o 
   2   2 -16       31.29       53.60      6.46 o 
  -3   3 -16       38.82       31.08      5.78 o 
  -1   3 -16       57.62       53.76      7.62 o 
   1   3 -16      648.11      681.70      7.86 o 
   3   3 -16      346.90      358.14     10.06 o 
  -2   4 -16        9.57       30.63     13.94 o 
   0   4 -16       44.34       55.17      4.40 o 
   2   4 -16       92.91      100.14      7.32 o 
  -3   5 -16       85.96      125.22     22.68 o 
  -1   5 -16      273.43      296.46      9.70 o 
   1   5 -16      161.82      166.31      5.00 o 
   3   5 -16      100.28      117.93      7.65 o 
  -2   6 -16       30.41       25.28      6.26 o 
   0   6 -16       82.61       84.71      7.38 o 
   2   6 -16      190.71      176.08      8.76 o 
  -3   7 -16       55.80       66.83      7.42 o 
  -1   7 -16       15.77        5.81      5.97 o 
   1   7 -16       33.46       30.80      6.90 o 
  -2   8 -16       40.02       47.26      7.31 o 
   0   8 -16       65.41       67.33      7.40 o 
   2   8 -16       23.93       45.94      6.97 o 
  -1   9 -16        2.97        0.29      6.81 o 
   1   9 -16       30.23       13.26      6.66 o 
   0  10 -16       18.05       14.25      6.92 o 
  -3   1 -15       17.54       23.75      7.94 o 
  -1   1 -15      294.86      288.40      7.85 o 
   1   1 -15       26.02       22.27      3.44 o 
  -4   2 -15       27.69       31.94      6.29 o 
  -2   2 -15      109.72       98.25      4.45 o 
   0   2 -15      192.45      193.97      5.93 o 
   2   2 -15      654.65      691.28     11.92 o 
  -3   3 -15       66.70       87.75      6.59 o 
  -1   3 -15       41.89       39.77      3.84 o 
   1   3 -15      145.08      140.17      4.55 o 
   3   3 -15      198.93      197.07      8.10 o 
  -4   4 -15       89.67      142.73      7.80 o 
  -2   4 -15       22.50       22.81      3.99 o 
   0   4 -15      560.61      547.80      7.32 o 
   2   4 -15      251.88      242.12      8.20 o 
  -3   5 -15       45.30       35.76      7.39 o 
  -1   5 -15       87.33       78.03      6.86 o 
   1   5 -15      188.76      180.49      7.83 o 
   3   5 -15       38.32       41.61      6.35 o 
  -2   6 -15       25.10       23.07      5.87 o 
   0   6 -15       87.63      106.62      7.23 o 
   2   6 -15        1.95        3.08      5.95 o 
  -3   7 -15       45.67       48.44      6.81 o 
  -1   7 -15      154.83      141.12      7.73 o 
   1   7 -15       68.29       44.34      6.35 o 
  -2   8 -15       63.45       79.67      7.29 o 
   2   8 -15       62.59       64.40      6.73 o 
  -1   9 -15       70.03       53.54      7.25 o 
   1   9 -15      260.91      248.47      9.44 o 
  -2  10 -15       38.89       54.26      6.77 o 
   0  10 -15       32.83       28.78      6.63 o 
   2  10 -15       27.87       -2.49      6.24 o 
  -1  11 -15        1.99       12.87      6.89 o 
   1  11 -15        5.79        8.69      6.86 o 
  -4   0 -14       82.92       85.97      8.85 o 
  -2   0 -14      250.34      270.53      5.50 o 
   0   0 -14      165.47      172.44      6.20 o 
  -3   1 -14        7.14        5.02      5.22 o 
  -1   1 -14       57.28       67.65      3.54 o 
   1   1 -14       18.89       15.96      3.75 o 
  -4   2 -14       28.74       16.21      4.12 o 
  -2   2 -14       94.84      102.22      5.54 o 
   0   2 -14       40.17       36.45      7.07 o 
   2   2 -14      259.71      251.85      8.17 o 
  -3   3 -14        1.22       -0.68      5.15 o 
  -1   3 -14      258.95      257.68      9.65 o 
   1   3 -14      192.68      186.04     16.58 o 
   3   3 -14       79.00       72.16      6.35 o 
  -4   4 -14        0.42        1.56      4.58 o 
  -2   4 -14        1.05       -2.35      4.98 o 
   0   4 -14       12.79       16.82      5.69 o 
   2   4 -14       67.72       74.88      6.08 o 
  -3   5 -14       21.33       15.38      5.32 o 
  -1   5 -14      306.89      327.60      9.07 o 
   1   5 -14      539.06      570.87     11.38 o 
   3   5 -14      133.02      136.13      7.22 o 
  -4   6 -14       17.37       37.90      5.17 o 
  -2   6 -14       98.80       87.45      6.88 o 
   0   6 -14      311.68      307.29      9.41 o 
   2   6 -14      318.00      310.62      9.16 o 
  -3   7 -14       13.86       32.85      6.50 o 
  -1   7 -14       54.11       50.53      6.66 o 
   1   7 -14       56.49       55.10      6.51 o 
  -2   8 -14       31.06       56.40      6.81 o 
   0   8 -14      236.75      239.67      8.81 o 
   2   8 -14       41.70       48.60      6.64 o 
  -3   9 -14        1.02       19.58      6.55 o 
  -1   9 -14       26.70       23.42      6.21 o 
   1   9 -14       18.50       21.17      6.06 o 
  -2  10 -14       20.38       24.84      6.32 o 
   0  10 -14       26.82       16.88      5.92 o 
   2  10 -14       21.91       -1.85      5.98 o 
  -1  11 -14       89.39      114.53      8.49 o 
   1  11 -14       29.84       52.17      7.41 o 
   0  12 -14       36.72       71.55      7.82 o 
  -3   1 -13       51.44       51.86     10.39 o 
  -1   1 -13      652.85      612.30      4.97 o 
   1   1 -13      274.35      291.81      6.29 o 
  -4   2 -13        1.16        5.64      3.62 o 
  -2   2 -13      190.01      180.15      3.82 o 
   0   2 -13      596.17      595.38      9.73 o 
   2   2 -13      300.54      292.55      8.14 o 
  -3   3 -13       80.19       93.71      4.45 o 
  -1   3 -13        7.23        5.31      3.50 o 
   1   3 -13      447.47      485.16      5.95 o 
   3   3 -13      283.17      249.21      7.97 o 
  -4   4 -13       59.56       58.85      6.02 o 
  -2   4 -13       15.00       15.32      5.09 o 
   0   4 -13      691.25      705.63     11.22 o 
   2   4 -13      508.22      491.94      9.75 o 
  -3   5 -13       10.36       19.30      4.04 o 
  -1   5 -13      139.50      132.23      6.88 o 
   1   5 -13       94.60      107.80      6.67 o 
   3   5 -13       14.01       11.51      4.96 o 
  -4   6 -13       24.70       35.54      7.43 o 
  -2   6 -13       76.75       64.39      6.22 o 
   0   6 -13      452.72      474.69     10.58 o 
   2   6 -13      378.68      386.29      9.77 o 
  -3   7 -13       95.70       91.29      5.36 o 
  -1   7 -13      249.98      244.71      8.66 o 
   1   7 -13      114.22      112.35      7.02 o 
  -2   8 -13      165.23      171.16      7.82 o 
   0   8 -13       92.70       82.58      6.53 o 
   2   8 -13      246.72      242.99      8.61 o 
  -3   9 -13       25.09       11.97      6.16 o 
  -1   9 -13      111.05      130.80      7.70 o 
   1   9 -13      192.85      185.21      8.11 o 
  -2  10 -13       38.68       43.13      6.83 o 
   0  10 -13       30.32       36.73      6.54 o 
   2  10 -13       95.84       82.97      7.12 o 
  -1  11 -13       26.30       35.16      6.76 o 
   1  11 -13       21.91       53.91      6.69 o 
   0  12 -13       89.66       94.93      7.68 o 
  -4   0 -12      178.88      199.45     11.35 o 
  -2   0 -12      131.07      123.33      7.69 o 
   0   0 -12      327.37      332.76      6.91 o 
  -5   1 -12       31.22       31.37      7.34 o 
  -3   1 -12        4.53        6.17      2.33 o 
  -1   1 -12       53.57       52.77      2.94 o 
   1   1 -12      265.00      286.28      5.85 o 
  -4   2 -12       37.53       48.92      4.54 o 
  -2   2 -12       57.72       60.55      2.42 o 
   0   2 -12     1391.63     1404.50      9.30 o 
   2   2 -12       53.57       49.35      5.20 o 
  -3   3 -12       33.06       39.90      3.81 o 
  -1   3 -12     2651.70     2608.30     19.22 o 
   1   3 -12       33.26       23.79      6.99 o 
   3   3 -12     1193.50     1210.33     14.00 o 
  -4   4 -12        4.95       30.81      9.04 o 
  -2   4 -12      195.47      199.60      4.99 o 
   0   4 -12       35.00       45.07      5.58 o 
   2   4 -12      854.80      818.59     11.51 o 
  -3   5 -12      247.37      253.64      6.10 o 
  -1   5 -12      291.35      280.05      7.95 o 
   1   5 -12      203.18      184.66      7.26 o 
   3   5 -12      307.13      306.84      8.28 o 
  -4   6 -12       17.72       10.46      7.20 o 
  -2   6 -12      141.87      126.83      6.52 o 
   0   6 -12      265.84      281.92      8.38 o 
   2   6 -12      166.35      166.86      7.08 o 
  -3   7 -12       67.95       72.52     10.93 o 
  -1   7 -12        0.48       -5.20      5.20 o 
   1   7 -12      483.81      533.62     10.86 o 
  -2   8 -12      169.62      166.72      7.52 o 
   0   8 -12      241.70      245.99      8.53 o 
   2   8 -12      621.88      651.73     11.72 o 
  -3   9 -12       49.52       40.10      6.32 o 
  -1   9 -12      106.22      130.45      7.18 o 
   1   9 -12       27.01        8.77      5.71 o 
  -2  10 -12       54.73       71.27      6.94 o 
   0  10 -12       24.10       42.67      6.30 o 
   2  10 -12       58.26       29.32      5.50 o 
  -1  11 -12       82.01       81.27      7.12 o 
   1  11 -12       30.05       31.85      6.64 o 
   0  12 -12        9.51        7.26      6.76 o 
  -5   1 -11       98.06       88.62      8.22 o 
  -3   1 -11       24.76       30.73      2.38 o 
  -1   1 -11      773.65      738.88      8.29 o 
   1   1 -11      105.79      110.48      4.05 o 
  -4   2 -11       84.26       75.80      4.38 o 
  -2   2 -11       10.72       11.26      2.03 o 
   0   2 -11      503.25      494.03      5.56 o 
   2   2 -11      278.90      275.37      5.00 o 
  -5   3 -11        2.43        7.54      6.91 o 
  -3   3 -11      518.97      473.45      5.50 o 
  -1   3 -11      777.79      820.78     11.03 o 
   1   3 -11      229.51      226.88      6.56 o 
   3   3 -11       60.14       55.61      5.46 o 
  -4   4 -11      106.51       96.38      4.64 o 
  -2   4 -11     1185.40     1108.95     13.55 o 
   0   4 -11      747.82      762.98     10.94 o 
   2   4 -11      819.90      824.54     10.96 o 
  -3   5 -11      100.44       75.43      9.56 o 
  -1   5 -11      425.69      409.17      8.90 o 
   1   5 -11       39.76       30.66      4.76 o 
  -4   6 -11       14.27       24.14      7.29 o 
  -2   6 -11       49.61       48.23      5.66 o 
   0   6 -11      150.67      139.14      6.50 o 
   2   6 -11      667.99      714.26     11.05 o 
  -3   7 -11       52.51       63.50      6.03 o 
  -1   7 -11     1016.59      990.86     13.60 o 
   1   7 -11      489.76      489.94      9.85 o 
  -4   8 -11        3.06       10.58      7.20 o 
  -2   8 -11      259.68      257.08      8.30 o 
   0   8 -11       54.04       35.63      5.75 o 
   2   8 -11      303.77      277.48      8.28 o 
  -3   9 -11       55.80       68.32      6.45 o 
  -1   9 -11      285.32      278.05      8.83 o 
   1   9 -11       60.31       48.77      5.64 o 
  -2  10 -11        1.61        0.81      5.51 o 
   0  10 -11      119.91      122.43      7.19 o 
   2  10 -11        1.97        2.74      5.25 o 
  -1  11 -11       22.07       39.71      6.45 o 
   1  11 -11       23.57       22.28      5.50 o 
  -2  12 -11       59.21       51.46      6.77 o 
   0  12 -11       67.40       95.04      7.17 o 
  -1  13 -11       39.58       43.82      7.37 o 
   1  13 -11       16.79        1.50      6.30 o 
  -4   0 -10       89.21       63.33      6.90 o 
  -2   0 -10      530.27      530.14     10.77 o 
   0   0 -10     1836.79     1801.91     12.20 o 
  -5   1 -10       21.41       24.26      6.67 o 
  -3   1 -10       43.35       39.66      2.44 o 
  -1   1 -10      140.25      132.10      2.47 o 
   1   1 -10       57.25       52.57      3.37 o 
  -4   2 -10      144.69      146.38      4.80 o 
  -2   2 -10      611.64      599.55      4.00 o 
   0   2 -10      995.55      998.56     10.89 o 
   2   2 -10      128.65      123.80      3.51 o 
  -5   3 -10       62.38       58.24      7.65 o 
  -3   3 -10      214.02      206.89     11.07 o 
  -1   3 -10     1053.90      974.42     11.30 o 
   1   3 -10      189.40      180.06      5.79 o 
   3   3 -10     1401.90     1357.20     13.31 o 
  -4   4 -10       11.47       12.04      6.76 o 
  -2   4 -10       47.13       48.42      4.64 o 
   0   4 -10      100.61       94.42      5.56 o 
   2   4 -10        6.09        8.20      3.98 o 
  -5   5 -10       20.11       32.79      7.73 o 
  -3   5 -10      121.68      130.89      6.06 o 
  -1   5 -10      396.47      383.29      8.07 o 
   1   5 -10      189.22      179.76      6.41 o 
  -4   6 -10       94.29       98.50      8.76 o 
  -2   6 -10      306.43      280.20      7.81 o 
   0   6 -10      389.60      394.41      8.71 o 
   2   6 -10        4.46        6.25      4.18 o 
  -3   7 -10       31.95       26.85      5.44 o 
  -1   7 -10       18.37       29.52      5.19 o 
   1   7 -10      439.74      422.11      9.06 o 
  -4   8 -10       26.28       23.71      7.67 o 
  -2   8 -10      224.55      210.06      7.65 o 
   0   8 -10      169.15      167.00      7.34 o 
   2   8 -10      466.64      445.20      9.28 o 
  -3   9 -10        7.87        7.11      5.34 o 
  -1   9 -10      167.68      162.88      7.49 o 
   1   9 -10       17.93        8.34      4.49 o 
  -2  10 -10       86.51       76.14      6.36 o 
   0  10 -10       54.51       72.95      6.16 o 
   2  10 -10       50.47       68.30      5.54 o 
  -3  11 -10       61.00       50.05      6.93 o 
  -1  11 -10      133.11      112.43      7.51 o 
   1  11 -10       25.13       42.79      5.75 o 
  -2  12 -10        5.60       11.31      6.03 o 
   0  12 -10       83.74       69.74      7.25 o 
  -1  13 -10      136.74      140.51      8.41 o 
   1  13 -10      101.74      128.19      8.01 o 
  -5   1  -9       72.22       88.53      8.34 o 
  -3   1  -9      201.14      198.53      3.44 o 
  -1   1  -9     3074.78     2917.20      9.26 o 
   1   1  -9      280.56      327.21      5.17 o 
  -4   2  -9      104.24      120.12      7.35 o 
  -2   2  -9      277.00      265.97      4.35 o 
   0   2  -9      178.62      144.77      5.24 o 
   2   2  -9       29.83       30.77      2.40 o 
  -5   3  -9       19.47       22.37      7.22 o 
  -3   3  -9      279.37      271.20      7.27 o 
  -1   3  -9     1716.49     1703.53     13.64 o 
   1   3  -9      209.93      191.00      5.56 o 
   3   3  -9      301.13      293.33      6.87 o 
  -4   4  -9      104.73      115.71      7.84 o 
  -2   4  -9      681.32      649.23      9.64 o 
   0   4  -9      988.33     1006.76     11.05 o 
   2   4  -9     1216.67     1233.23     11.83 o 
  -5   5  -9        2.23       12.11      7.53 o 
  -3   5  -9       64.05       54.15      3.90 o 
  -1   5  -9      560.00      532.59      8.75 o 
   1   5  -9      130.21      122.42      5.24 o 
  -4   6  -9       33.61       26.68      7.48 o 
  -2   6  -9      312.58      304.58      7.60 o 
   0   6  -9      378.22      389.27      8.31 o 
   2   6  -9      484.65      491.52      8.63 o 
  -3   7  -9      295.09      275.17      8.29 o 
  -1   7  -9     1083.56      985.23     12.67 o 
   1   7  -9      572.98      568.74      9.74 o 
  -4   8  -9       33.75       31.92      8.34 o 
  -2   8  -9      125.58      116.50      6.30 o 
   0   8  -9      100.40       88.18      6.15 o 
   2   8  -9        6.21       -0.14      4.07 o 
  -3   9  -9       88.66       91.90      6.70 o 
  -1   9  -9       14.87       20.92      5.63 o 
   1   9  -9       97.25       94.44      5.73 o 
  -2  10  -9      106.64       94.17      6.37 o 
   0  10  -9      111.56      122.53      6.64 o 
   2  10  -9       17.85        8.45      4.42 o 
  -3  11  -9       52.34       60.01      6.88 o 
  -1  11  -9       43.15       44.28      6.47 o 
   1  11  -9       95.39       88.40      6.10 o 
  -2  12  -9      104.39       85.94      7.48 o 
   0  12  -9      156.40      166.05      8.59 o 
  -1  13  -9       50.26       57.15      7.22 o 
   1  13  -9       42.44       33.81      6.13 o 
   0  14  -9       90.15       79.48      8.05 o 
  -4   0  -8      479.44      463.59     11.02 o 
  -2   0  -8      137.68      147.67      2.70 o 
   0   0  -8       30.75       23.90      3.03 o 
  -5   1  -8        9.47       31.16      7.47 o 
  -3   1  -8       10.69       13.10      2.12 o 
  -1   1  -8      205.93      188.26      2.40 o 
   1   1  -8     1546.94     1683.74      9.60 o 
  -4   2  -8      192.48      192.45      8.33 o 
  -2   2  -8     3600.17     3383.04      8.44 o 
   0   2  -8      316.59      288.90      5.77 o 
   2   2  -8     1244.76     1338.48      7.63 o 
  -5   3  -8      110.17      116.55      8.50 o 
  -3   3  -8      216.76      211.86      4.66 o 
  -1   3  -8     2588.62     2516.30     15.43 o 
   1   3  -8     2568.03     2583.48     15.07 o 
   3   3  -8     1222.37     1167.62     10.90 o 
  -4   4  -8       23.22       32.63      6.75 o 
  -2   4  -8       56.34       50.20      4.29 o 
   0   4  -8     3238.63     3351.00     18.39 o 
   2   4  -8      224.36      208.41      5.40 o 
  -5   5  -8       17.30       17.66      7.31 o 
  -3   5  -8       88.42       87.88      4.08 o 
  -1   5  -8     1172.37     1052.76     11.37 o 
   1   5  -8      524.74      537.41      8.19 o 
  -4   6  -8      147.72      162.28      8.94 o 
  -2   6  -8       37.54       37.00      4.66 o 
   0   6  -8       77.52       69.11      4.88 o 
   2   6  -8     1392.36     1320.71     12.55 o 
  -3   7  -8        4.72        3.67      4.42 o 
  -1   7  -8      460.88      458.66      8.82 o 
   1   7  -8      411.95      423.52      8.16 o 
  -4   8  -8      115.16      156.37      9.44 o 
  -2   8  -8      537.56      521.74      9.91 o 
   0   8  -8      815.51      796.04     11.20 o 
   2   8  -8       30.47       22.27      4.12 o 
  -3   9  -8       71.57       57.07      6.00 o 
  -1   9  -8     1211.61     1149.10     13.97 o 
   1   9  -8        2.63       11.96      4.62 o 
  -4  10  -8       39.51       24.01      6.11 o 
  -2  10  -8       81.39       72.46      6.17 o 
   0  10  -8      301.76      300.03      8.69 o 
  -3  11  -8       69.74       65.52      6.63 o 
  -1  11  -8      161.81      147.89      7.78 o 
   1  11  -8       23.96       36.89      5.83 o 
  -2  12  -8       12.03       16.28      6.38 o 
   0  12  -8       26.59       29.23      6.02 o 
  -1  13  -8       26.97       23.47      6.62 o 
   1  13  -8      207.92      194.89      8.30 o 
   0  14  -8       58.53       67.44      7.39 o 
  -5   1  -7      106.84      107.45      5.82 o 
  -3   1  -7     1351.08     1309.37      7.98 o 
  -1   1  -7     3403.48     3294.88      8.45 o 
   1   1  -7     1069.34      959.47      6.76 o 
  -4   2  -7      148.88      134.08      7.58 o 
  -2   2  -7     4115.39     3982.43     22.97 o 
   0   2  -7     1306.83     1169.34      9.46 o 
   2   2  -7      839.88      820.47      5.50 o 
  -5   3  -7       58.98       71.37      7.91 o 
  -3   3  -7       99.15      110.98      3.77 o 
  -1   3  -7      981.95     1050.79      9.76 o 
   1   3  -7      723.34      728.46      7.97 o 
   3   3  -7      313.10      306.22      5.93 o 
  -4   4  -7      252.04      237.55      9.25 o 
  -2   4  -7        7.77        7.40      3.65 o 
   0   4  -7     3241.25     3336.82     17.60 o 
   2   4  -7     1026.54     1001.14      9.66 o 
  -5   5  -7        2.91       -6.68      7.15 o 
  -3   5  -7       71.82       81.26      4.84 o 
  -1   5  -7      114.42      102.07      4.95 o 
   1   5  -7      312.20      299.68      6.25 o 
  -4   6  -7       28.89       46.06      7.37 o 
  -2   6  -7        5.78        3.31      3.95 o 
   0   6  -7      914.11      890.50     10.51 o 
   2   6  -7     1051.22      984.47     10.51 o 
  -5   7  -7       42.41       64.06      9.26 o 
  -3   7  -7      181.51      179.85      6.84 o 
  -1   7  -7      568.35      545.75      9.10 o 
   1   7  -7      150.98      137.80      5.44 o 
  -4   8  -7       25.50       22.02      5.50 o 
  -2   8  -7       84.14       81.18      5.96 o 
   0   8  -7      561.65      545.99      9.26 o 
   2   8  -7       28.07       20.43      3.85 o 
  -3   9  -7      181.41      167.54      7.07 o 
  -1   9  -7     1256.05     1237.48     14.14 o 
   1   9  -7       99.55       99.00      5.64 o 
  -4  10  -7       69.91       82.20      6.41 o 
  -2  10  -7      404.90      370.28      9.44 o 
   0  10  -7       26.27       22.86      5.07 o 
  -3  11  -7       46.18       54.78      6.43 o 
  -1  11  -7      120.92      121.56      7.09 o 
   1  11  -7      192.68      163.93      7.07 o 
  -2  12  -7      192.92      206.33      8.63 o 
   0  12  -7      168.95      190.08      7.85 o 
  -1  13  -7       24.89       33.16      6.78 o 
   1  13  -7       82.61       67.22      6.78 o 
   0  14  -7       32.12       17.70      7.03 o 
  -4   0  -6      751.05      751.76     12.89 o 
  -2   0  -6     1586.87     1619.82     10.90 o 
   0   0  -6     6892.88     6123.97     16.54 o 
  -5   1  -6        2.15       -2.95      6.55 o 
  -3   1  -6      182.79      194.73      2.93 o 
  -1   1  -6      234.49      223.29      3.38 o 
   1   1  -6      765.54      759.09      5.50 o 
  -4   2  -6      291.40      277.69      9.20 o 
  -2   2  -6      292.12      268.96      6.26 o 
   0   2  -6     3209.80     3108.26     14.00 o 
   2   2  -6      390.31      380.23      3.49 o 
  -5   3  -6       69.29       70.15      7.63 o 
  -3   3  -6      441.59      413.96      7.35 o 
  -1   3  -6     1152.86     1050.31      9.17 o 
   1   3  -6     3241.78     3393.09     15.15 o 
  -4   4  -6       20.26       16.67      6.50 o 
  -2   4  -6      680.46      667.18      8.40 o 
   0   4  -6      601.63      618.10      7.64 o 
   2   4  -6      114.68      113.00      3.95 o 
  -5   5  -6       69.12       73.21      8.26 o 
  -3   5  -6       59.26       52.06      4.70 o 
  -1   5  -6      533.00      516.19      7.69 o 
   1   5  -6      557.64      556.02      7.41 o 
  -4   6  -6      151.26      157.65      8.82 o 
  -2   6  -6      110.08      102.35      5.18 o 
   0   6  -6      212.46      208.57      5.75 o 
   2   6  -6     1054.67     1058.71     10.10 o 
  -5   7  -6       15.62       47.60      8.52 o 
  -3   7  -6       95.08       78.88      5.83 o 
  -1   7  -6       15.21       13.95      4.06 o 
   1   7  -6       65.15       53.51      4.25 o 
  -4   8  -6      366.96      387.52      9.39 o 
  -2   8  -6      828.93      775.51     11.36 o 
   0   8  -6      788.21      773.11     10.35 o 
   2   8  -6      402.79      394.69      7.48 o 
  -3   9  -6      327.71      294.75      8.99 o 
  -1   9  -6      267.76      277.14      7.76 o 
   1   9  -6       23.94       21.36      4.58 o 
  -4  10  -6       16.98       13.31      5.28 o 
  -2  10  -6      100.34      101.66      6.50 o 
   0  10  -6        7.87       16.43      5.44 o 
  -3  11  -6       99.48       97.83      7.32 o 
  -1  11  -6      154.04      159.06      7.36 o 
   1  11  -6       28.83       30.32      5.31 o 
  -2  12  -6       97.15      101.39      7.24 o 
   0  12  -6       22.19       13.73      5.89 o 
  -1  13  -6      108.95       95.78      7.24 o 
   1  13  -6      270.43      282.87      8.77 o 
   0  14  -6      162.92      172.81      8.59 o 
  -5   1  -5      220.93      201.12      6.72 o 
  -3   1  -5     1529.38     1519.06      7.67 o 
  -1   1  -5    13089.31    12361.17     51.20 o 
   1   1  -5     2529.23     2380.27      8.27 o 
  -4   2  -5      403.45      388.27     10.17 o 
  -2   2  -5     1032.88     1006.48      9.85 o 
   0   2  -5     1417.36     1545.62      9.30 o 
   2   2  -5      686.84      652.25      3.77 o 
  -5   3  -5        2.56        3.94      6.43 o 
  -3   3  -5       31.86       26.98      2.97 o 
  -1   3  -5     1364.17     1261.35      9.56 o 
   1   3  -5      216.40      238.28      4.46 o 
  -4   4  -5      409.93      434.50     10.81 o 
  -2   4  -5      102.50       94.30      4.37 o 
   0   4  -5     2926.90     3125.41     15.08 o 
   2   4  -5     1825.45     1805.49     11.11 o 
  -5   5  -5       16.60       23.42      7.59 o 
  -3   5  -5       54.28       59.44      4.35 o 
  -1   5  -5      238.12      198.81      5.16 o 
   1   5  -5     3178.24     3357.41     16.08 o 
  -4   6  -5      102.16       93.56      7.88 o 
  -2   6  -5       89.41       99.17      4.94 o 
   0   6  -5      399.47      361.01      6.70 o 
   2   6  -5      213.68      195.30      4.87 o 
  -5   7  -5       60.25       65.79      9.34 o 
  -3   7  -5       84.18       88.69      5.62 o 
  -1   7  -5      510.63      512.80      8.49 o 
   1   7  -5      659.14      665.60      8.60 o 
  -4   8  -5       22.89       23.31      5.33 o 
  -2   8  -5      137.09      122.75      6.19 o 
   0   8  -5      179.22      196.96      6.35 o 
   2   8  -5      155.60      175.95      5.39 o 
  -3   9  -5      252.98      258.87      8.10 o 
  -1   9  -5      830.10      802.29     11.20 o 
   1   9  -5      274.55      256.81      6.75 o 
  -4  10  -5      202.92      214.82      8.04 o 
  -2  10  -5      238.72      226.86      8.13 o 
   0  10  -5      686.25      651.13     10.74 o 
  -3  11  -5       48.04       61.28      6.30 o 
  -1  11  -5      214.61      213.14      7.95 o 
   1  11  -5      328.69      313.21      8.13 o 
  -2  12  -5      248.94      253.26      8.69 o 
   0  12  -5      525.35      533.02     10.89 o 
  -1  13  -5       12.32       20.10      5.88 o 
   1  13  -5      145.81      122.68      7.15 o 
  -2  14  -5        1.73       -5.11      6.29 o 
   0  14  -5       86.28       76.67      6.79 o 
  -6   0  -4       37.69        7.89      6.95 o 
  -4   0  -4      831.75      803.33     13.07 o 
  -2   0  -4     7067.79     6905.36     10.83 o 
   0   0  -4      288.62      261.49      3.35 o 
  -5   1  -4       26.33       13.02      4.70 o 
  -3   1  -4       27.63       24.98      1.72 o 
  -1   1  -4    28658.42    27352.76     86.53 o 
  -6   2  -4       46.47       51.44      7.95 o 
  -4   2  -4      754.84      751.05     12.28 o 
  -2   2  -4      182.51      165.95      5.05 o 
   0   2  -4    19663.75    20162.35    120.18 o 
  -5   3  -4      273.58      263.69      9.78 o 
  -3   3  -4     1054.47     1090.51      7.73 o 
  -1   3  -4      189.51      184.33      4.27 o 
   1   3  -4     1050.44     1180.29      8.02 o 
  -4   4  -4       46.78       61.69      7.24 o 
  -2   4  -4      131.67      130.65      4.62 o 
   0   4  -4      254.01      256.67      4.91 o 
   2   4  -4      967.39      957.87      7.51 o 
  -5   5  -4       86.69      112.66      8.99 o 
  -3   5  -4       14.07        8.72      3.78 o 
  -1   5  -4      118.93      107.55      4.47 o 
   1   5  -4     7146.06     7324.54     22.58 o 
  -4   6  -4      111.02      113.57      7.93 o 
  -2   6  -4      103.12       94.59      4.72 o 
   0   6  -4     5892.23     6200.94     23.30 o 
   2   6  -4      243.12      248.30      4.92 o 
  -5   7  -4       11.34       -1.56      8.01 o 
  -3   7  -4      245.02      234.15      6.76 o 
  -1   7  -4      114.37      107.65      5.02 o 
   1   7  -4      678.80      759.53      8.77 o 
  -4   8  -4      293.48      294.63      7.78 o 
  -2   8  -4      259.52      242.71      6.99 o 
   0   8  -4      631.85      600.17      9.00 o 
   2   8  -4      171.56      183.94      5.16 o 
  -3   9  -4      307.87      303.91      8.22 o 
  -1   9  -4        6.73        4.35      4.88 o 
   1   9  -4      140.95      134.39      5.56 o 
  -4  10  -4       75.96       90.42      5.94 o 
  -2  10  -4      510.75      514.59     10.48 o 
   0  10  -4      801.17      772.19     11.26 o 
  -3  11  -4      150.26      149.80      7.35 o 
  -1  11  -4      912.58      878.85     13.07 o 
   1  11  -4      282.21      271.06      7.81 o 
  -2  12  -4      168.44      165.80      7.94 o 
   0  12  -4      193.40      183.94      7.53 o 
  -3  13  -4       40.19       53.65      5.95 o 
  -1  13  -4      485.54      525.35     11.70 o 
   1  13  -4       63.93       58.40      6.20 o 
  -2  14  -4        7.27       26.62      6.16 o 
   0  14  -4       52.21       60.50      6.91 o 
  -5   1  -3      183.47      173.55      6.31 o 
  -3   1  -3      610.64      565.98      3.51 o 
  -1   1  -3    11206.41    10708.86     79.76 o 
  -6   2  -3       22.17       18.97      7.47 o 
  -4   2  -3     1076.96     1097.27     14.58 o 
  -2   2  -3      547.24      542.65     10.62 o 
   0   2  -3    13857.95    14478.26     91.51 o 
   2   2  -3      973.44      964.99      6.05 o 
  -5   3  -3      125.24      114.40      8.35 o 
  -3   3  -3      161.35      150.80      6.54 o 
  -1   3  -3     2522.52     2367.97     11.68 o 
   1   3  -3     3192.75     3332.28     11.94 o 
  -4   4  -3      332.15      369.83     10.07 o 
  -2   4  -3     1006.60     1023.27      9.43 o 
   0   4  -3     4821.64     4847.93     17.05 o 
   2   4  -3      594.73      568.52      5.46 o 
  -5   5  -3       83.32       86.89      8.88 o 
  -3   5  -3      129.73      110.17      4.90 o 
  -1   5  -3      205.37      197.77      4.99 o 
   1   5  -3      785.20      838.16      7.68 o 
  -4   6  -3      233.12      237.13      9.24 o 
  -2   6  -3       19.34       15.14      4.01 o 
   0   6  -3      896.37      955.71      9.48 o 
   2   6  -3      166.71      181.61      4.18 o 
  -5   7  -3       76.60       69.63      9.03 o 
  -3   7  -3      597.94      571.59      9.62 o 
  -1   7  -3      257.20      237.31      6.37 o 
   1   7  -3     1783.21     1861.10     12.93 o 
  -4   8  -3       66.95       75.44      5.40 o 
  -2   8  -3       90.60       85.43      5.49 o 
   0   8  -3      162.87      142.92      5.86 o 
  -3   9  -3      377.96      367.31      8.65 o 
  -1   9  -3      265.96      275.42      7.63 o 
   1   9  -3      915.58      888.23     10.65 o 
  -4  10  -3      284.69      294.24      8.69 o 
  -2  10  -3      164.85      163.80      7.41 o 
   0  10  -3     1139.63     1137.91     13.37 o 
  -3  11  -3       36.29       46.49      5.34 o 
  -1  11  -3      627.15      653.78     11.55 o 
   1  11  -3       38.09       35.40      4.93 o 
  -2  12  -3      304.40      313.10      8.90 o 
   0  12  -3      268.87      264.74      8.35 o 
  -3  13  -3        3.75       22.18      5.37 o 
  -1  13  -3      130.39      138.97      7.75 o 
   1  13  -3       40.81       57.50      5.87 o 
  -2  14  -3      106.44      122.55      6.94 o 
   0  14  -3        3.31       -3.32      5.54 o 
  -1  15  -3       36.31       54.26      6.24 o 
  -6   0  -2       95.61       94.56      8.26 o 
  -4   0  -2     1425.31     1438.97     15.90 o 
  -2   0  -2     1025.26      960.11      3.60 o 
  -5   1  -2      227.01      224.37      6.74 o 
  -3   1  -2      155.58      145.44      3.31 o 
  -1   1  -2     1959.28     1900.59      4.51 o 
  -6   2  -2        1.26       -4.07      6.38 o 
  -4   2  -2      229.03      236.64      8.35 o 
  -2   2  -2      719.15      667.76      7.96 o 
   0   2  -2     3266.60     3460.51     10.52 o 
   2   2  -2      662.48      639.21      4.26 o 
  -5   3  -2      284.44      293.20      9.99 o 
  -3   3  -2      253.66      241.35     16.93 o 
  -1   3  -2     2786.43     2630.33     11.95 o 
   1   3  -2     5018.82     5071.17     13.51 o 
  -4   4  -2      230.81      261.28      9.15 o 
  -2   4  -2     1242.64     1333.04     10.53 o 
   0   4  -2      377.99      387.53      5.16 o 
   2   4  -2      386.42      377.41      4.26 o 
  -5   5  -2       99.16       95.87      8.67 o 
  -3   5  -2      302.86      305.37      6.49 o 
  -1   5  -2      189.73      162.77      4.77 o 
   1   5  -2     1737.67     1807.56     10.38 o 
  -4   6  -2      293.99      311.22      7.16 o 
  -2   6  -2      677.99      695.45      8.98 o 
   0   6  -2     1727.91     1890.58     12.62 o 
   2   6  -2      554.51      550.62      6.21 o 
  -5   7  -2       69.24       70.13      8.67 o 
  -3   7  -2       16.23       16.45      4.41 o 
  -1   7  -2       31.01       30.10      4.04 o 
   1   7  -2      390.35      427.97      6.81 o 
  -4   8  -2      492.94      498.49      9.61 o 
  -2   8  -2      214.90      213.47      6.62 o 
   0   8  -2     2033.86     1986.40     14.78 o 
  -5   9  -2       38.02       11.99      8.18 o 
  -3   9  -2       50.22       49.79      5.24 o 
  -1   9  -2      636.96      669.57     10.48 o 
   1   9  -2      373.10      382.38      7.47 o 
  -4  10  -2       50.37       64.04      5.96 o 
  -2  10  -2      553.78      542.49     10.47 o 
   0  10  -2     1177.70     1224.36     13.71 o 
  -3  11  -2      137.49      151.33      7.24 o 
  -1  11  -2      623.95      635.70     11.15 o 
   1  11  -2      746.94      723.47     10.80 o 
  -2  12  -2       11.34       20.48      4.96 o 
   0  12  -2       62.51       72.83      6.51 o 
  -3  13  -2       63.64       67.28      6.30 o 
  -1  13  -2       61.24       84.37      6.39 o 
   1  13  -2       63.48       64.13      5.49 o 
  -2  14  -2        8.39       29.82      6.54 o 
   0  14  -2       29.59       58.09      5.58 o 
  -1  15  -2        3.12       29.83      5.66 o 
  -5   1  -1      186.34      194.15      6.34 o 
  -3   1  -1     1250.21     1222.72      8.88 o 
  -1   1  -1     3501.55     3578.03      6.78 o 
  -6   2  -1       21.79       31.23      7.09 o 
  -4   2  -1      540.05      566.23     10.61 o 
  -2   2  -1      501.45      562.93      9.17 o 
   0   2  -1     5565.60     6104.38     51.36 o 
  -5   3  -1       38.41       35.61      6.64 o 
  -3   3  -1      394.88      397.97      4.24 o 
  -1   3  -1      151.59      142.17      2.74 o 
   1   3  -1     3065.22     3069.90      9.66 o 
  -6   4  -1       82.01      107.62      8.70 o 
  -4   4  -1      675.30      669.47     11.72 o 
  -2   4  -1      410.69      417.86      6.65 o 
   0   4  -1     4001.20     4085.66     14.66 o 
   2   4  -1       51.27       66.54      2.19 o 
  -5   5  -1      190.48      200.15      9.76 o 
  -3   5  -1        2.81        4.63      3.99 o 
  -1   5  -1     2470.94     2567.95     16.49 o 
   1   5  -1      571.80      594.31      6.18 o 
  -4   6  -1      154.01      160.99      8.15 o 
  -2   6  -1      255.99      249.90      7.48 o 
   0   6  -1      281.41      252.72      5.54 o 
   2   6  -1      872.50      926.89      7.51 o 
  -5   7  -1      219.29      240.21     10.74 o 
  -3   7  -1      289.91      278.40      6.88 o 
  -1   7  -1      490.95      493.60      7.96 o 
   1   7  -1     1162.88     1135.78     10.03 o 
  -4   8  -1        5.36        2.37      4.88 o 
  -2   8  -1       60.72       55.50      4.76 o 
   0   8  -1      365.53      375.70      7.26 o 
  -5   9  -1       42.70       52.40      8.28 o 
  -3   9  -1      200.91      197.48      7.11 o 
  -1   9  -1     1122.27     1164.84     12.99 o 
   1   9  -1      851.47      855.73     10.12 o 
  -4  10  -1       78.65       71.66      5.86 o 
  -2  10  -1      238.28      261.20      7.72 o 
   0  10  -1     1790.99     1936.08     16.49 o 
  -3  11  -1        2.02        5.38      5.23 o 
  -1  11  -1      467.27      510.40     10.03 o 
   1  11  -1      335.40      336.04      7.78 o 
  -2  12  -1       89.24      101.07      6.51 o 
   0  12  -1      671.73      708.41     11.55 o 
  -3  13  -1        3.11       17.84      5.27 o 
  -1  13  -1        0.81        1.80      4.73 o 
   1  13  -1       48.58       34.24      5.20 o 
  -2  14  -1      189.84      217.32      8.34 o 
   0  14  -1       74.88       96.37      6.01 o 
  -1  15  -1       52.53       65.44      6.50 o 
  -6   0   0       62.71       49.83      7.41 o 
  -4   0   0     1284.39     1253.93     14.64 o 
  -2   0   0      485.92      492.17      2.99 o 
  -5   1   0       99.98       98.04      5.38 o 
  -3   1   0     1060.56     1113.34      4.74 o 
  -1   1   0    16270.28    16296.85     83.58 o 
  -6   2   0       31.15       34.52      7.26 o 
  -4   2   0      250.43      286.52      6.21 o 
  -2   2   0     2437.16     2611.83     13.66 o 
   0   2   0      227.32      212.76      2.89 o 
  -5   3   0      139.36      145.64      8.01 o 
  -3   3   0       89.02       87.80      2.78 o 
  -1   3   0       91.94       79.17      2.49 o 
   1   3   0      107.42       92.19      2.23 o 
  -6   4   0        8.41       22.40      7.35 o 
  -4   4   0      149.85      207.10      6.83 o 
  -2   4   0      502.71      560.46      5.36 o 
   0   4   0      594.85      611.31      6.00 o 
   2   4   0      502.88      516.80      3.88 o 
  -5   5   0      487.87      479.54     12.44 o 
  -3   5   0      758.42      767.07      7.24 o 
  -1   5   0     1581.26     1697.14     20.42 o 
   1   5   0     1523.11     1713.16      9.67 o 
  -4   6   0      176.57      161.94      8.02 o 
  -2   6   0     1533.91     1649.33     14.92 o 
   0   6   0      915.83      944.25     21.60 o 
   2   6   0     1497.89     1634.86      9.42 o 
  -5   7   0      112.13      105.55      9.20 o 
  -3   7   0       16.58       20.71      5.70 o 
  -1   7   0      905.65      955.05     21.58 o 
   1   7   0      908.39      979.18      9.30 o 
  -4   8   0      296.77      308.49      8.20 o 
  -2   8   0      464.82      483.18      8.24 o 
   0   8   0      709.75      709.41      9.07 o 
  -5   9   0       38.31       45.20      7.46 o 
  -3   9   0       37.61       36.10      3.93 o 
  -1   9   0      142.46      165.93      6.42 o 
   1   9   0      140.25      142.32      5.39 o 
  -4  10   0      109.37      111.12      6.47 o 
  -2  10   0      309.34      324.74      8.00 o 
   0  10   0      553.83      594.20      9.77 o 
  -3  11   0      434.09      437.48     10.03 o 
  -1  11   0      981.30     1008.93     12.98 o 
   1  11   0      993.72     1011.12     11.93 o 
  -2  12   0       67.88       69.44      6.40 o 
   0  12   0      694.74      733.90     11.39 o 
  -3  13   0       87.67       91.15      6.71 o 
  -1  13   0      121.87      131.40      6.59 o 
  -2  14   0        5.50       13.25      6.21 o 
   0  14   0       39.27       59.97      5.47 o 
  -1  15   0       23.04       42.86      6.40 o 
  -5   1   1      116.36      106.87      5.08 o 
  -3   1   1     1452.54     1538.30     10.55 o 
  -1   1   1    11109.82    11384.24    109.85 o 
  -6   2   1       61.75       79.90      7.95 o 
  -4   2   1      446.71      463.96      7.15 o 
  -2   2   1        0.25       -1.25      1.69 o 
   0   2   1     5616.98     6042.90     48.23 o 
  -5   3   1       96.40      123.22     16.00 o 
  -3   3   1      326.13      369.34      4.47 o 
  -1   3   1     3063.22     3076.73      9.09 o 
   1   3   1      143.86      135.92      2.27 o 
  -6   4   1       74.77      115.26      8.76 o 
  -4   4   1     1717.80     1736.18     12.68 o 
  -2   4   1       54.37       69.49      3.03 o 
   0   4   1     4066.97     4124.60     14.20 o 
  -5   5   1       71.93      120.66     15.91 o 
  -3   5   1      234.21      230.49      4.64 o 
  -1   5   1      556.90      549.56     12.69 o 
   1   5   1     2444.41     2586.76     11.19 o 
  -4   6   1       78.12      112.34     11.95 o 
  -2   6   1      867.94      908.44      7.30 o 
   0   6   1      286.59      275.64      3.05 o 
  -5   7   1      188.40      189.03      9.67 o 
  -3   7   1      233.21      247.71      5.13 o 
  -1   7   1     1156.79     1122.35     14.31 o 
   1   7   1      486.65      487.90      6.51 o 
  -4   8   1       46.86       41.59      3.45 o 
  -2   8   1      243.38      252.59      4.90 o 
   0   8   1      365.74      403.92      7.14 o 
  -5   9   1       43.04       45.02      7.63 o 
  -3   9   1      181.06      182.53      5.15 o 
  -1   9   1      854.66      865.43     11.03 o 
   1   9   1     1133.79     1206.86     11.29 o 
  -4  10   1       45.47       36.60      5.55 o 
  -2  10   1      444.66      408.80      9.18 o 
   0  10   1     1808.36     1818.87     15.51 o 
  -3  11   1      134.29      140.61      6.89 o 
  -1  11   1      332.77      388.26      8.54 o 
   1  11   1      468.62      487.82      9.06 o 
  -2  12   1      107.73      137.71      7.17 o 
   0  12   1      653.35      673.50     11.05 o 
  -3  13   1        7.93        4.49      4.95 o 
  -1  13   1       51.00       58.30      5.79 o 
  -2  14   1       57.31       68.98      6.29 o 
   0  14   1       73.75       73.51      5.72 o 
  -1  15   1       57.18       74.93      6.38 o 
  -6   0   2       12.18       -2.35      6.52 o 
  -4   0   2      194.89      199.52      5.17 o 
  -2   0   2     1860.74     1989.81      8.31 o 
  -5   1   2        7.62        9.14      3.06 o 
  -3   1   2      605.28      654.22      4.62 o 
  -1   1   2     1643.80     1718.79     36.24 o 
  -6   2   2       62.39      100.58      8.01 o 
  -4   2   2      219.27      237.74      7.51 o 
  -2   2   2      655.29      630.68      8.35 o 
   0   2   2     3234.53     3405.77      9.88 o 
  -5   3   2      346.00      351.10     17.60 o 
  -3   3   2     1320.29     1334.17     11.15 o 
  -1   3   2     5094.24     5151.85     11.78 o 
   1   3   2     2762.54     2615.44      8.09 o 
  -6   4   2        3.41       25.64      6.92 o 
  -4   4   2       72.64      103.86      5.28 o 
  -2   4   2      386.41      393.29      3.63 o 
   0   4   2      378.56      391.46     11.01 o 
  -5   5   2      644.76      707.08      9.86 o 
  -3   5   2      551.03      538.33      6.39 o 
  -1   5   2     1778.23     1778.10     21.00 o 
   1   5   2      176.77      158.53      3.40 o 
  -4   6   2      884.30      860.22      7.27 o 
  -2   6   2      536.61      535.43      7.66 o 
   0   6   2     1749.01     1846.49      7.10 o 
  -5   7   2       28.66       29.99      7.13 o 
  -3   7   2       27.93       26.95      3.36 o 
  -1   7   2      390.29      431.28      5.03 o 
   1   7   2       31.28       27.96      3.15 o 
  -4   8   2       25.70       23.37      8.34 o 
  -2   8   2      467.07      429.40      5.95 o 
   0   8   2     2048.20     2026.15     14.35 o 
  -5   9   2       24.44       26.52      7.71 o 
  -3   9   2      284.37      266.42     20.52 o 
  -1   9   2      379.76      425.05      8.09 o 
   1   9   2      643.42      704.99      8.95 o 
  -4  10   2      144.43      134.06      5.25 o 
  -2  10   2      290.06      259.59      7.50 o 
   0  10   2     1175.19     1222.23     12.94 o 
  -3  11   2      224.51      208.50      7.59 o 
  -1  11   2      735.29      757.29     11.57 o 
   1  11   2      616.32      608.87      9.83 o 
  -2  12   2        9.82        8.44      5.44 o 
   0  12   2       62.44       49.54      6.02 o 
  -3  13   2       46.30       48.91      6.12 o 
  -1  13   2       64.38       81.93      6.01 o 
  -2  14   2       33.59       20.80      5.21 o 
   0  14   2       30.37       30.55      5.23 o 
  -1  15   2       30.58       -3.75      5.48 o 
  -5   1   3      121.79      103.06      3.67 o 
  -3   1   3      930.31      983.19      4.48 o 
  -1   1   3     2200.50     2120.19     15.61 o 
  -6   2   3       52.26       71.24      7.60 o 
  -4   2   3       94.38      103.68     10.09 o 
  -2   2   3      962.32      955.31      4.96 o 
   0   2   3    13875.69    14447.37     84.67 o 
  -5   3   3       99.73      116.18     13.57 o 
  -3   3   3       34.63       35.76      2.05 o 
  -1   3   3     3164.37     3323.10     16.30 o 
   1   3   3     2493.76     2352.26      7.87 o 
  -6   4   3      190.36      231.91     29.76 o 
  -4   4   3      894.05      882.10      5.86 o 
  -2   4   3      589.63      555.00      6.69 o 
   0   4   3     4825.44     4857.13     15.62 o 
  -5   5   3      107.99      142.77      6.16 o 
  -3   5   3      737.29      740.92     10.99 o 
  -1   5   3      802.17      823.32     16.34 o 
   1   5   3      204.77      213.45      3.75 o 
  -4   6   3      344.75      421.72     14.99 o 
  -2   6   3      176.31      166.89      4.03 o 
   0   6   3      927.70      995.74     33.03 o 
  -5   7   3       63.33       68.52     10.13 o 
  -3   7   3      248.34      225.33      5.00 o 
  -1   7   3     1827.93     1875.87      9.39 o 
   1   7   3      240.74      219.19      4.81 o 
  -4   8   3        4.41        6.10      9.37 o 
  -2   8   3      211.25      204.63      4.99 o 
   0   8   3      163.04      155.49      5.12 o 
  -5   9   3       45.86       35.65      6.75 o 
  -3   9   3      536.84      535.99      7.59 o 
  -1   9   3      907.05      927.99     11.27 o 
   1   9   3      258.85      254.27      6.04 o 
  -4  10   3       44.48       40.91      4.24 o 
  -2  10   3      192.98      184.99      7.09 o 
   0  10   3     1148.31     1174.70     12.79 o 
  -3  11   3       36.32       28.48      5.10 o 
  -1  11   3       39.32       34.84      5.54 o 
   1  11   3      625.47      645.76     10.30 o 
  -2  12   3      306.80      297.60      8.72 o 
   0  12   3      266.47      239.89      7.65 o 
  -3  13   3       42.35       19.07      5.18 o 
  -1  13   3       42.96       24.78      5.10 o 
  -2  14   3       40.61       43.78      6.05 o 
   0  14   3        3.55       -4.33      4.98 o 
  -1  15   3       62.23       72.08      6.48 o 
  -6   0   4      144.31      148.18      6.19 o 
  -4   0   4      315.57      294.57      5.73 o 
  -2   0   4    14674.65    14829.40    142.00 o 
  -5   1   4        5.78        7.47      3.93 o 
  -3   1   4      750.78      876.65      6.46 o 
  -1   1   4     1213.15     1161.20      5.93 o 
  -6   2   4       24.39       40.98      5.14 o 
  -4   2   4       16.87       19.69      3.65 o 
  -2   2   4      205.18      187.90      5.13 o 
   0   2   4    19748.77    20360.09    108.60 o 
  -5   3   4      100.36       95.46      8.04 o 
  -3   3   4      435.98      441.39      3.81 o 
  -1   3   4     1101.36     1198.71      5.47 o 
  -4   4   4      153.83      149.44      7.57 o 
  -2   4   4      968.16      955.18      8.03 o 
   0   4   4      254.20      271.16      4.37 o 
  -5   5   4      348.20      353.25      7.74 o 
  -3   5   4     1855.38     1734.25     11.55 o 
  -1   5   4     7154.54     7254.80     31.72 o 
   1   5   4      131.99      134.75      3.12 o 
  -4   6   4     1857.75     1796.35     12.15 o 
  -2   6   4      233.68      236.54      4.45 o 
   0   6   4     5939.52     6264.08     18.21 o 
  -5   7   4       19.91       17.57      5.04 o 
  -3   7   4      139.58      129.64      4.30 o 
  -1   7   4      691.81      770.08     15.93 o 
   1   7   4      119.63      114.86      3.84 o 
  -4   8   4      108.06      124.52     19.18 o 
  -2   8   4      172.67      176.74      4.38 o 
   0   8   4      637.22      613.26      8.51 o 
  -5   9   4       12.58       16.82      4.91 o 
  -3   9   4      169.45      177.44      5.11 o 
  -1   9   4      140.02      130.34      5.75 o 
   1   9   4        6.96       -2.37      3.38 o 
  -4  10   4        6.61        9.11      5.49 o 
  -2  10   4      102.55       94.90      5.80 o 
   0  10   4      779.64      724.17     10.28 o 
  -3  11   4      102.98       88.21      5.85 o 
  -1  11   4      284.49      274.51      7.81 o 
   1  11   4      893.40      843.66     10.99 o 
  -2  12   4       69.47       47.30      5.52 o 
   0  12   4      194.31      176.93      6.79 o 
  -3  13   4      109.90       90.15      6.57 o 
  -1  13   4       63.76       49.95      5.73 o 
  -2  14   4       29.54       20.74      5.11 o 
   0  14   4       53.73       31.61      5.01 o 
  -1  15   4        9.14       -4.20      4.96 o 
  -5   1   5       43.17       55.89      6.25 o 
  -3   1   5     2564.29     2598.19      8.42 o 
  -1   1   5     2571.26     2388.43     12.56 o 
  -6   2   5       26.32       19.23      6.59 o 
  -4   2   5      456.57      447.42      6.68 o 
  -2   2   5      692.42      667.08      6.29 o 
  -5   3   5       30.89       25.55      8.53 o 
  -3   3   5       70.77       76.46      2.51 o 
  -1   3   5      224.01      241.75      3.56 o 
  -4   4   5      384.81      351.02      5.34 o 
  -2   4   5     1826.18     1820.38      9.46 o 
   0   4   5     3004.00     3136.52     13.56 o 
  -5   5   5       89.27       92.09     10.78 o 
  -3   5   5      358.21      357.93      5.61 o 
  -1   5   5     3199.28     3314.72     11.82 o 
   1   5   5      236.70      208.15      3.73 o 
  -4   6   5      509.60      492.74     10.09 o 
  -2   6   5      222.34      218.08      4.34 o 
   0   6   5      400.76      360.50      5.83 o 
  -5   7   5       26.84       36.49     11.62 o 
  -3   7   5      471.78      458.92      6.53 o 
  -1   7   5      665.29      651.18      6.00 o 
   1   7   5      517.69      536.28      6.69 o 
  -4   8   5       59.45       61.42      4.23 o 
  -2   8   5      155.33      163.24      4.33 o 
   0   8   5      179.77      183.44      5.39 o 
  -3   9   5      143.57      133.11      5.92 o 
  -1   9   5      269.84      248.34      6.52 o 
   1   9   5      821.62      812.53      9.44 o 
  -4  10   5       77.86       62.17      4.13 o 
  -2  10   5      291.14      285.16      7.68 o 
   0  10   5      670.60      658.47      9.94 o 
  -3  11   5       50.45       26.96      4.85 o 
  -1  11   5      325.77      291.53      7.89 o 
   1  11   5      219.39      208.75      6.40 o 
  -2  12   5      141.99      130.56      6.40 o 
   0  12   5      534.64      539.38     10.01 o 
  -3  13   5       27.79       23.39      5.69 o 
  -1  13   5      148.62      134.97      6.91 o 
  -2  14   5       63.08       60.97      5.92 o 
   0  14   5       84.70       88.64      5.70 o 
  -6   0   6      117.52      121.32      8.67 o 
  -4   0   6      224.44      214.38     12.44 o 
  -2   0   6      276.70      281.02      3.92 o 
  -5   1   6      186.45      165.39      9.35 o 
  -3   1   6      431.08      421.14      4.55 o 
  -6   2   6        8.77       -1.81      5.35 o 
  -4   2   6      128.04      145.97      9.55 o 
  -2   2   6      371.69      381.57      4.54 o 
  -5   3   6       75.68       76.99      4.02 o 
  -3   3   6     2114.84     2057.39     14.20 o 
  -1   3   6     3317.56     3385.24     11.54 o 
  -4   4   6       23.83       24.33      3.82 o 
  -2   4   6      114.83      102.23      2.61 o 
   0   4   6      601.60      608.93      6.59 o 
  -5   5   6       64.08       71.97      5.37 o 
  -3   5   6     1714.03     1640.98     23.01 o 
  -1   5   6      577.52      556.09     11.32 o 
   1   5   6      527.34      482.64      5.43 o 
  -4   6   6      356.51      362.78      5.70 o 
  -2   6   6     1046.77     1050.79      8.19 o 
   0   6   6      218.39      206.82      4.85 o 
  -5   7   6      107.46      108.92      5.89 o 
  -3   7   6      385.09      407.64      6.40 o 
  -1   7   6       64.23       63.19      3.03 o 
   1   7   6       13.67       14.63      2.49 o 
  -4   8   6      342.62      329.89      6.36 o 
  -2   8   6      408.56      389.75      5.74 o 
   0   8   6      800.33      756.78     18.75 o 
  -3   9   6      187.64      182.09      4.97 o 
  -1   9   6       25.35       24.95      3.75 o 
   1   9   6      265.79      281.59      6.11 o 
  -4  10   6       34.42       42.63      3.77 o 
  -2  10   6      209.82      198.33      6.58 o 
   0  10   6        9.55       15.78      3.69 o 
  -3  11   6       87.14       81.29      5.30 o 
  -1  11   6       29.60       24.81      4.70 o 
  -2  12   6       20.60       12.15      4.39 o 
   0  12   6       22.24       21.41      4.25 o 
  -3  13   6       76.78       80.81      5.95 o 
  -1  13   6      270.84      278.04      8.25 o 
  -2  14   6      108.55      108.54      6.38 o 
   0  14   6      166.96      195.59      6.80 o 
  -5   1   7       44.98       39.83      4.91 o 
  -3   1   7       90.72       70.89      3.87 o 
  -4   2   7      635.91      621.48      6.20 o 
  -2   2   7      820.13      810.96      6.82 o 
  -5   3   7       11.31        5.69      4.42 o 
  -3   3   7      306.69      292.90      5.39 o 
  -1   3   7      718.55      680.55      7.65 o 
  -4   4   7      909.26      889.21      7.04 o 
  -2   4   7     1018.99     1007.51     11.64 o 
   0   4   7     3305.49     3352.33     15.07 o 
  -5   5   7       58.45       55.19      8.31 o 
  -3   5   7      158.16      160.76      6.35 o 
  -1   5   7      319.47      297.68      4.56 o 
  -4   6   7      208.85      221.47      5.29 o 
  -2   6   7     1070.48     1019.47      8.29 o 
   0   6   7      927.14      939.82      9.06 o 
  -5   7   7       10.45       14.58      7.37 o 
  -3   7   7     1851.74     1849.82     12.15 o 
  -1   7   7      159.86      166.95      4.17 o 
   1   7   7      568.85      540.34      6.92 o 
  -4   8   7       40.30       42.74      9.08 o 
  -2   8   7       28.17       23.26      3.24 o 
   0   8   7      562.23      526.10      7.87 o 
  -3   9   7       97.22       87.49      5.25 o 
  -1   9   7       99.71       91.81      4.50 o 
   1   9   7     1235.31     1214.63     11.62 o 
  -4  10   7       71.84       70.28      7.03 o 
  -2  10   7       39.15       28.24      4.64 o 
   0  10   7       22.70       19.34      3.40 o 
  -3  11   7        0.34        3.58      3.99 o 
  -1  11   7      190.04      165.62      6.06 o 
  -2  12   7       72.24       67.68      5.11 o 
   0  12   7      169.90      160.33      5.97 o 
  -1  13   7       83.12       66.30      5.10 o 
   0  14   7       30.85       37.68      4.94 o 
  -4   0   8      754.89      683.91     11.86 o 
  -2   0   8      592.58      651.22      9.33 o 
  -5   1   8      161.34      148.85      5.97 o 
  -3   1   8      121.52      127.44      3.13 o 
  -4   2   8      187.44      197.25     13.19 o 
  -2   2   8     1235.38     1348.13      9.17 o 
  -5   3   8       56.06       49.66      7.67 o 
  -3   3   8     1232.99     1185.06     17.42 o 
  -4   4   8      695.79      657.81     13.10 o 
  -2   4   8      224.71      213.46     10.80 o 
  -5   5   8       86.10      109.16      9.04 o 
  -3   5   8     2251.78     2236.34     22.44 o 
  -1   5   8      550.71      547.49      5.86 o 
  -4   6   8       21.32       26.08      5.35 o 
  -2   6   8     1381.89     1313.18      9.52 o 
   0   6   8       71.92       81.51      3.77 o 
  -5   7   8       37.21       32.55      7.54 o 
  -3   7   8      887.28      828.81      8.73 o 
  -1   7   8      415.20      410.06     17.21 o 
   1   7   8      468.65      505.75      6.81 o 
  -4   8   8      275.49      269.80      5.98 o 
  -2   8   8       27.99       29.47      3.38 o 
   0   8   8      816.50      803.66      9.55 o 
  -3   9   8        8.24        9.36      4.17 o 
  -1   9   8        3.19        0.97      6.72 o 
   1   9   8     1205.59     1165.13     11.51 o 
  -4  10   8       88.77       88.52      4.72 o 
  -2  10   8       18.25       10.47      3.65 o 
   0  10   8      299.94      274.16      6.76 o 
  -3  11   8      174.43      160.28      6.54 o 
  -1  11   8       22.20       23.03      4.37 o 
  -2  12   8       39.42       38.26      4.84 o 
   0  12   8       26.76       18.55      4.20 o 
  -1  13   8      208.07      210.12      7.24 o 
   0  14   8       61.56       46.31      4.87 o 
  -5   1   9       80.42       67.20     11.08 o 
  -3   1   9      793.76      798.49      8.16 o 
  -4   2   9      101.09       94.04      5.59 o 
  -2   2   9       35.02       30.70      3.36 o 
  -5   3   9        7.68        7.88      6.85 o 
  -3   3   9      301.75      294.01      5.93 o 
  -4   4   9      691.80      683.52     13.16 o 
  -2   4   9     1229.80     1271.26     19.60 o 
  -5   5   9        5.20       -7.08      7.08 o 
  -3   5   9     1712.27     1643.35     11.72 o 
  -1   5   9      134.19      131.56      4.98 o 
  -4   6   9      192.01      182.61      5.30 o 
  -2   6   9      484.05      487.54      9.61 o 
   0   6   9      389.77      383.16      6.59 o 
  -5   7   9       60.78       65.75      8.29 o 
  -3   7   9      458.65      477.60     11.26 o 
  -1   7   9      593.85      604.31     11.33 o 
  -4   8   9       21.33       13.16      3.52 o 
  -2   8   9        6.27        9.72      3.10 o 
   0   8   9      100.20       86.33      4.49 o 
  -3   9   9       36.93       46.13      3.84 o 
  -1   9   9       92.43       83.07      3.67 o 
   1   9   9       13.44        6.77      3.11 o 
  -4  10   9       13.49       20.70      6.91 o 
  -2  10   9       15.55        9.49      4.15 o 
   0  10   9      110.61       97.64      4.98 o 
  -3  11   9        1.07       -0.55      3.81 o 
  -1  11   9       96.20      101.80      5.45 o 
  -2  12   9      181.25      174.42      6.73 o 
   0  12   9      154.62      160.07      5.98 o 
  -1  13   9       43.92       44.89      4.74 o 
   0  14   9       91.81       99.20      5.55 o 
  -4   0  10      384.85      367.76      9.85 o 
  -2   0  10      949.66      976.77     11.78 o 
  -5   1  10       16.69       19.61     10.11 o 
  -3   1  10      239.62      221.38      8.34 o 
  -4   2  10      211.92      209.09      9.45 o 
  -2   2  10      119.71      117.53      4.77 o 
  -5   3  10       92.68       95.23      8.00 o 
  -3   3  10     1415.93     1391.24     10.83 o 
  -4   4  10      130.32      121.86      8.36 o 
  -2   4  10        6.08        2.80      3.30 o 
  -5   5  10       52.66       59.92      7.61 o 
  -3   5  10      370.37      376.83     10.65 o 
  -4   6  10      222.66      208.18      9.83 o 
  -2   6  10        6.28        4.89      3.13 o 
  -3   7  10      316.50      290.76      6.14 o 
  -1   7  10      442.08      434.57      6.18 o 
  -4   8  10      168.95      178.46     10.90 o 
  -2   8  10      468.49      464.84      6.84 o 
   0   8  10      169.16      174.74      5.49 o 
  -3   9  10       74.75       73.56     12.20 o 
  -1   9  10       18.07       16.45      3.15 o 
   1   9  10      163.88      140.73      4.92 o 
  -4  10  10       37.73       35.74      7.66 o 
  -2  10  10       53.10       58.06      4.99 o 
   0  10  10       54.03       45.36      4.38 o 
  -3  11  10      154.86      181.31      7.22 o 
  -1  11  10       24.82       20.54      3.72 o 
  -2  12  10        3.39       -3.80      3.80 o 
   0  12  10       83.99       88.82      5.42 o 
  -1  13  10      100.57      104.09      5.68 o 
  -5   1  11       47.73       39.99      8.42 o 
  -3   1  11      338.89      315.90      6.14 o 
  -4   2  11      736.60      669.32      9.00 o 
  -2   2  11      282.41      277.21      5.47 o 
  -5   3  11       17.88       22.06      6.89 o 
  -3   3  11       57.02       53.25      4.52 o 
  -4   4  11      264.86      257.62     10.05 o 
  -2   4  11      816.99      807.46     12.57 o 
  -5   5  11        6.58        8.95      7.29 o 
  -3   5  11       47.72       41.32      7.03 o 
  -4   6  11      140.21      154.23      9.11 o 
  -2   6  11      656.75      682.30     12.46 o 
  -3   7  11      106.66      110.93      4.74 o 
  -1   7  11      483.72      502.85      9.00 o 
  -4   8  11       61.74       64.43      8.53 o 
  -2   8  11      303.79      306.00      5.89 o 
   0   8  11       53.88       43.92      3.74 o 
  -3   9  11      207.61      213.14      5.66 o 
  -1   9  11       57.80       63.73      3.66 o 
  -2  10  11        2.56       -1.29      3.42 o 
   0  10  11      120.53      106.26      4.94 o 
  -3  11  11       20.48       21.71      4.77 o 
  -1  11  11       22.96       13.62      4.09 o 
  -2  12  11       22.83       35.92      4.52 o 
   0  12  11       64.39       73.27      5.09 o 
  -1  13  11       17.74       18.02      4.30 o 
  -4   0  12       91.40       78.00      6.94 o 
  -2   0  12      231.50      230.29      7.34 o 
  -5   1  12       18.12       30.33      9.51 o 
  -3   1  12      299.17      265.83      6.38 o 
  -4   2  12      309.59      265.19      6.69 o 
  -2   2  12       56.80       61.27      4.72 o 
  -5   3  12      248.46      259.22     10.37 o 
  -3   3  12     1180.86     1246.42     26.06 o 
  -4   4  12       22.29       29.99      7.05 o 
  -2   4  12      854.88      790.59     16.89 o 
  -5   5  12       26.36       36.66      7.56 o 
  -3   5  12      320.75      314.73     10.25 o 
  -4   6  12       74.06       72.61      7.36 o 
  -2   6  12      164.08      154.84      8.33 o 
  -3   7  12      201.22      183.69      9.08 o 
  -1   7  12      488.27      491.27     10.70 o 
  -4   8  12      130.53      138.09      9.22 o 
  -2   8  12      616.19      639.69      8.10 o 
  -3   9  12       23.95       25.46     10.72 o 
  -1   9  12       25.72       31.31      3.68 o 
  -2  10  12       58.00       54.58      5.39 o 
   0  10  12       24.98       19.67      3.98 o 
  -3  11  12       77.70       98.98      6.21 o 
  -1  11  12       31.60       24.53      4.41 o 
  -2  12  12        2.50        5.82      3.58 o 
   0  12  12        9.61        8.21      3.65 o 
  -5   1  13      110.43       86.02      8.67 o 
  -3   1  13      586.50      532.51     20.45 o 
  -4   2  13      111.91      104.19      5.51 o 
  -2   2  13      302.62      303.26      6.18 o 
  -5   3  13       16.14        1.97      6.91 o 
  -3   3  13      283.60      249.17     12.75 o 
  -4   4  13      107.71      104.84      8.07 o 
  -2   4  13      486.39      465.09      7.24 o 
  -3   5  13       15.22        7.13      6.48 o 
  -4   6  13      114.94      130.76      9.21 o 
  -2   6  13      383.01      364.43     10.66 o 
  -3   7  13      368.05      359.12     11.45 o 
  -1   7  13      107.19       99.63      7.36 o 
  -4   8  13       19.27       18.66      8.03 o 
  -2   8  13      246.62      237.00      9.46 o 
  -3   9  13      133.37      171.31      9.37 o 
  -1   9  13      200.78      196.22      8.48 o 
  -2  10  13       96.89       92.24      4.55 o 
  -1  11  13       21.02       19.32      4.54 o 
  -4   0  14      268.13      240.26      9.12 o 
  -2   0  14      289.87      309.12      8.90 o 
  -5   1  14       10.20       29.76      4.93 o 
  -3   1  14       68.26       63.67      4.77 o 
  -4   2  14       65.69       68.65      5.11 o 
  -2   2  14      252.18      253.68      9.87 o 
  -3   3  14       79.72       83.11     16.82 o 
  -4   4  14       23.21       24.33      7.08 o 
  -2   4  14       67.52       66.48      4.79 o 
  -3   5  14      131.06      142.12      8.74 o 
  -4   6  14      108.28      137.04      9.03 o 
  -2   6  14      310.80      324.33     10.82 o 
  -3   7  14      120.54      128.72      8.70 o 
  -1   7  14       56.05       67.98      7.00 o 
  -2   8  14       40.07       58.29      7.48 o 
  -3   9  14       32.65       42.70      7.42 o 
  -1   9  14       17.49       11.15      5.85 o 
  -2  10  14       23.32       18.27      6.70 o 
  -3   1  15      128.57      143.79      5.64 o 
  -4   2  15       32.97       26.05      4.78 o 
  -2   2  15      652.56      666.03     13.19 o 
  -3   3  15      202.42      205.73     13.99 o 
  -4   4  15      116.37      122.77      8.69 o 
  -2   4  15      248.02      269.33     10.18 o 
  -3   5  15       37.40       37.34      7.40 o 
  -4   6  15       21.43       13.33      7.67 o 
  -2   6  15        1.94        6.29      7.19 o 
  -3   7  15       37.63       47.76      7.80 o 
  -1   7  15       62.85       70.11      7.30 o 
  -2   8  15       62.69       76.43      7.59 o 
  -3   9  15       83.45       67.61      8.60 o 
  -1   9  15      263.87      256.80      9.88 o 
  -2  10  15       27.24       38.38      7.04 o 
  -4   0  16      178.89      165.25      7.83 o 
  -3   1  16        1.81       -3.75      4.16 o 
  -4   2  16       47.53       33.86      4.87 o 
  -2   2  16       28.38       35.87      7.48 o 
  -3   3  16      345.84      366.20     12.45 o 
  -4   4  16       37.13       26.59      7.04 o 
  -2   4  16       92.84      109.51      8.55 o 
  -3   5  16       99.71       92.11      8.37 o 
  -2   6  16      191.41      193.54      9.83 o 
  -3   7  16       17.29       10.66      7.41 o 
  -1   7  16       32.07       38.99      6.66 o 
  -2   8  16       23.91       31.20      6.72 o 
  -1   9  16       29.27       36.85      6.82 o 
  -3   1  17       48.18       46.55      5.06 o 
  -4   2  17       41.70       62.05      6.58 o 
  -2   2  17      422.94      475.85     12.55 o 
  -3   3  17       62.93       67.22     16.73 o 
  -4   4  17        6.49       -6.87      6.87 o 
  -2   4  17      339.99      369.93     11.83 o 
  -3   5  17       52.14       39.07      7.71 o 
  -2   6  17      141.62      137.68      9.59 o 
  -3   7  17       49.66       52.25      8.33 o 
  -1   7  17       98.69       98.83      8.01 o 
  -2   8  17       11.03        6.26      7.11 o 
  -1   9  17       98.97      105.46      8.29 o 
  -4   0  18       84.36       96.12      8.52 o 
  -3   1  18       30.44       20.35      5.05 o 
  -2   2  18       89.45      107.94      9.14 o 
  -3   3  18       39.63       41.55     13.10 o 
  -2   4  18       57.18       65.41      8.61 o 
  -3   5  18      109.68      114.44      9.30 o 
  -2   6  18       97.31       92.07      8.94 o 
  -2   8  18       83.00       63.92      8.46 o 
  -1   9  18        0.57        9.07      6.68 o 
  -3   1  19      101.06      100.72      6.56 o 
  -2   2  19       18.77       30.93      8.76 o 
  -3   3  19        9.46       -0.37      8.11 o 
  -2   4  19      139.84      184.86     10.67 o 
  -2   6  19       32.69       31.24      8.35 o 
  -3   1  20       90.66       87.24      6.79 o 
  -2   2  20       37.57       69.26      9.52 o 
  -2   4  20       17.17       46.22      8.62 o 
  -2   2  21       78.72      108.92     10.75 o 
                                                 
